# Supplementary material for: Plant buffering against the high-light stress-induced accumulation of CsGA2ox8 transcripts via alternative splicing to finely tune gibberellin levels and maintain hypocotyl elongation
Source: Hortic Res. 2021 Jan 1;8:2. doi: 10.1038/s41438-020-00430-w (PMC7775442; doi:10.1038/s41438-020-00430-w)
Supplement: Supplementary file 1 — Supplementary Table S1 [file 41438_2020_430_MOESM1_ESM.xlsx]

## Sheet: X1-VS-X2.DEseq2_Method.GeneDiff
GeneID	Length	X1-Expression	X2-Expression	log2FoldChange(X2/X1)	Padj	Up/Down-Regulation	Pvalue	Cellular Component	Molecular Function	Biological Process	Kegg Orthology	Nr Description	Desc
CsaV3_7G029040.1	651	474.368	186.5	-1.34683	6.58195e-06	Down	1.24819e-07	NA	GO:0016740//transferase activity	NA	K00799//glutathione S-transferase [EC:2.5.1.18]	XP_004136044.1//PREDICTED: glutathione S-transferase PARB-like [Cucumis sativus]	Glutathione S-transferase
CsaV3_5G027230.1	1598	200.061	95.0233	-1.07408	0.00272652	Down	0.000148115	NA	NA	NA	K08244//alpha-glucan, water dikinase [EC:2.7.9.4];K05337//ferredoxin	XP_004142792.1//PREDICTED: uncharacterized protein LOC101222804 [Cucumis sativus]	Chaperone protein dnaj
CsaV3_5G037770.1	1986	39.229	14.4945	-1.43642	0.0204435	Down	0.00176048	GO:0016021//integral component of membrane	GO:0005524//ATP binding	NA	K08900//mitochondrial chaperone BCS1	XP_004148704.1//PREDICTED: mitochondrial chaperone BCS1-like [Cucumis sativus]	AAA-ATPase
CsaV3_7G002950.1	465	443.444	162.687	-1.44665	3.81935e-07	Down	5.39281e-09	NA	NA	NA	K12741//heterogeneous nuclear ribonucleoprotein A1/A3;K11593//eukaryotic translation initiation factor 2C	KGN43455.1//Cell wall glycine-rich protein [Cucumis sativus]	Glycine rich protein
CsaV3_5G038130.1	489	184.582	8.4389	-4.45106	0.0046861	Down	0.000279097	NA	GO:0005509//calcium ion binding	NA	K02183//calmodulin	XP_004141573.1//PREDICTED: probable calcium-binding protein CML30 [Cucumis sativus]	Calcium-binding EF-hand family protein, putative
CsaV3_1G031250.1	1499	59.6637	131.627	1.14153	0.000612523	Up	2.45021e-05	NA	NA	NA	K01662//1-deoxy-D-xylulose-5-phosphate synthase [EC:2.2.1.7]	AID55339.1//1-deoxy-D-xylulose-5-phosphate synthase [Actinidia chinensis];XP_021276650.1//probable 1-deoxy-D-xylulose-5-phosphate synthase 2, chloroplastic [Herrania umbratica]	1-deoxy-D-xylulose-5-phosphate synthase
CsaV3_2G025610.1	885	41.8227	16.634	-1.33015	0.0360141	Down	0.00366494	GO:0005634//nucleus	GO:0008270//zinc ion binding;GO:0003677//DNA binding	GO:0006355//regulation of transcription, DNA-templated;GO:0006351//transcription, DNA-templated	K17613//calcineurin-binding protein cabin-1;K08869//aarF domain-containing kinase	XP_004143039.1//PREDICTED: transcription factor MYB1R1-like [Cucumis sativus]	myb-like transcription factor family protein
novel_G000277	2435	10.9127	1.3532	-3.01156	0.0448525	Down	0.00487532	NA	GO:0016853//isomerase activity	NA	K10728//topoisomerase (DNA) II binding protein 1	XP_008444202.1//PREDICTED: DNA topoisomerase 2-binding protein 1 isoform X3 [Cucumis melo]	NA
CsaV3_3G021460.1	456	3654.53	889.879	-2.038	2.71503e-18	Down	5.09512e-21	NA	NA	GO:0006952//defense response;GO:0009607//response to biotic stimulus	NA	XP_004149786.1//PREDICTED: kirola [Cucumis sativus]	major latex protein 149-like
CsaV3_3G043740.1	3373	217.271	530.448	1.28772	1.83512e-10	Up	1.17816e-12	GO:0005737//cytoplasm	GO:0008270//zinc ion binding;GO:0004177//aminopeptidase activity;GO:0070006//metalloaminopeptidase activity;GO:0008237//metallopeptidase activity;GO:0042277//peptide binding	GO:0043171//peptide catabolic process;GO:0006508//proteolysis	K08776//puromycin-sensitive aminopeptidase [EC:3.4.11.-]	XP_016900426.1//PREDICTED: aminopeptidase M1-like isoform X2 [Cucumis melo];XP_008447628.1//PREDICTED: aminopeptidase M1-like isoform X1 [Cucumis melo]	Aminopeptidase
CsaV3_7G001630.1	852	18.4346	46.7161	1.3415	0.0281512	Up	0.00268179	NA	NA	NA	NA	XP_004144940.2//PREDICTED: uncharacterized protein LOC101211103 [Cucumis sativus]	Arabidopsis protein of unknown function (DUF241)
CsaV3_4G008020.1	1446	8124.64	17608.1	1.11587	5.70477e-11	Up	3.49346e-13	NA	NA	NA	K04733//interleukin-1 receptor-associated kinase 4 [EC:2.7.11.1]	XP_008451767.1//PREDICTED: epidermis-specific secreted glycoprotein EP1-like [Cucumis melo]	epidermis-specific secreted glycoprotein EP1-like
CsaV3_7G023470.1	1035	9159.3	29209.5	1.67313	9.78294e-05	Up	2.81183e-06	NA	NA	NA	NA	KGN44341.1//hypothetical protein Csa_7G262900 [Cucumis sativus];XP_011659073.1//PREDICTED: proteoglycan 4-like isoform X1 [Cucumis sativus];KGN44340.1//hypothetical protein Csa_7G262890 [Cucumis sativus]	Organ specific protein
CsaV3_3G007420.1	315	7.83835	0.180848	-5.4377	0.00915527	Down	0.000632084	NA	NA	NA	NA	XP_004134287.1//PREDICTED: uncharacterized protein LOC101222685 [Cucumis sativus]	Zinc ion binding protein
novel_G000644	648	6.01766	24.0387	1.99808	0.0234468	Up	0.00210627	NA	NA	NA	K00028//malate dehydrogenase (decarboxylating) [EC:1.1.1.39]	OTG22290.1//putative malic oxidoreductase [Helianthus annuus]	NA
CsaV3_5G037020.1	1191	978.515	429.553	-1.18776	1.10393e-08	Down	9.92223e-11	NA	GO:0046872//metal ion binding;GO:0016491//oxidoreductase activity	NA	K13229//2,4-dihydroxy-1,4-benzoxazin-3-one-glucoside dioxygenase [EC:1.14.20.2];K06892//feruloyl-CoA ortho-hydroxylase [EC:1.14.11.-]	XP_004142373.1//PREDICTED: 1-aminocyclopropane-1-carboxylate oxidase homolog 6-like isoform X1 [Cucumis sativus]	1-aminocyclopropane-1-carboxylate oxidase homolog 2
CsaV3_3G019060.1	1023	72.2196	200.528	1.47334	7.67079e-09	Up	6.6294e-11	NA	GO:0045735//nutrient reservoir activity	NA	NA	XP_004151504.1//PREDICTED: legumin J [Cucumis sativus]	glutelin type-A 2-like
CsaV3_7G002620.1	798	4719.69	14363.9	1.60569	6.54097e-19	Up	1.1629e-21	GO:0009535//chloroplast thylakoid membrane;GO:0016021//integral component of membrane;GO:0009523//photosystem II;GO:0009522//photosystem I	GO:0016168//chlorophyll binding	GO:0009765//photosynthesis, light harvesting;GO:0018298//protein-chromophore linkage	K08913//light-harvesting complex II chlorophyll a/b binding protein 2	XP_004144543.1//PREDICTED: chlorophyll a-b binding protein 151, chloroplastic [Cucumis sativus]	Chlorophyll a-b binding protein, chloroplastic
CsaV3_1G009100.1	1542	427.436	100.602	-2.08704	2.94267e-14	Down	1.0318e-16	GO:0016021//integral component of membrane	GO:0004497//monooxygenase activity;GO:0020037//heme binding;GO:0005506//iron ion binding;GO:0016705//oxidoreductase activity, acting on paired donors, with incorporation or reduction of molecular oxygen	NA	K20617//cytochrome P450 family 71 subfamily A	XP_016900144.1//PREDICTED: cytochrome P450 71A1-like [Cucumis melo]	Cytochrome P450
CsaV3_3G013830.1	2481	959.198	339.943	-1.49654	5.88875e-10	Down	4.15868e-12	GO:0016021//integral component of membrane	NA	NA	NA	XP_022138290.1//uncharacterized protein LOC111009502 [Momordica charantia]	ARM repeat superfamily protein
CsaV3_4G001680.1	1026	72.4991	191.408	1.40062	2.66287e-05	Up	6.25969e-07	GO:0016021//integral component of membrane	GO:0016717//oxidoreductase activity, acting on paired donors, with oxidation of a pair of donors resulting in the reduction of molecular oxygen to two molecules of water	GO:0006629//lipid metabolic process;GO:0006633//fatty acid biosynthetic process	K20416//palmitoyl-[glycerolipid] 7-desaturase [EC:1.14.19.42]	XP_004152341.2//PREDICTED: palmitoyl-monogalactosyldiacylglycerol delta-7 desaturase, chloroplastic-like [Cucumis sativus]	Delta 9 desaturase
CsaV3_2G012920.1	1131	384.912	126.409	-1.60643	1.09929e-05	Down	2.24212e-07	NA	GO:0016491//oxidoreductase activity;GO:0046872//metal ion binding	NA	K13229//2,4-dihydroxy-1,4-benzoxazin-3-one-glucoside dioxygenase [EC:1.14.20.2];K06892//feruloyl-CoA ortho-hydroxylase [EC:1.14.11.-]	XP_004142180.1//PREDICTED: 1-aminocyclopropane-1-carboxylate oxidase homolog 6-like [Cucumis sativus]	1-aminocyclopropane-1-carboxylate oxidase like 1
CsaV3_2G001540.1	1079	121.332	617.455	2.34737	7.66401e-16	Up	2.15738e-18	NA	GO:0046872//metal ion binding;GO:0016491//oxidoreductase activity	NA	K05933//aminocyclopropanecarboxylate oxidase [EC:1.14.17.4]	XP_004141049.1//PREDICTED: 1-aminocyclopropane-1-carboxylate oxidase 1 [Cucumis sativus]	1-aminocyclopropane-1-carboxylate oxidase 1
CsaV3_5G025590.1	342	31.1994	3.70794	-3.07283	0.000130589	Down	3.89529e-06	NA	NA	NA	NA	KGN51193.1//hypothetical protein Csa_5G487700 [Cucumis sativus]	Cysteine proteinase inhibitor
CsaV3_3G002540.1	828	630.75	1486.97	1.23723	3.52529e-15	Up	1.11422e-17	GO:0005634//nucleus	GO:0003700//transcription factor activity, sequence-specific DNA binding;GO:0043565//sequence-specific DNA binding	NA	K09338//homeobox-leucine zipper protein	XP_004147222.1//PREDICTED: homeobox-leucine zipper protein HAT4 [Cucumis sativus]	Homeobox-leucine zipper protein
CsaV3_3G012450.1	216	103.422	228.316	1.14248	3.92711e-07	Up	5.5661e-09	NA	GO:0004867//serine-type endopeptidase inhibitor activity	GO:0009611//response to wounding	NA	KGN56895.1//Protease inhibitor protein [Cucumis sativus]	Protease inhibitor protein
novel_G000078	2037	845.875	334.254	-1.3395	3.53756e-05	Down	8.9646e-07	GO:0016021//integral component of membrane	GO:0005506//iron ion binding;GO:0020037//heme binding;GO:0016705//oxidoreductase activity, acting on paired donors, with incorporation or reduction of molecular oxygen;GO:0004497//monooxygenase activity	NA	K12153//phenylalanine N-monooxygenase [EC:1.14.13.124]	XP_004151554.2//PREDICTED: isoleucine N-monooxygenase 1-like [Cucumis sativus]	NA
CsaV3_2G030380.1	873	243.585	12.5086	-4.28343	0.00528133	Down	0.000321851	GO:0016021//integral component of membrane;GO:0005743//mitochondrial inner membrane	GO:0015141//succinate transmembrane transporter activity;GO:0015117//thiosulfate transmembrane transporter activity;GO:0015131//oxaloacetate transmembrane transporter activity;GO:0015140//malate transmembrane transporter activity;GO:0015116//sulfate transmembrane transporter activity;GO:0015297//antiporter activity	GO:0035435//phosphate ion transmembrane transport;GO:0006839//mitochondrial transport;GO:0055085//transmembrane transport;GO:0071423//malate transmembrane transport;GO:0015729//oxaloacetate transport;GO:0071422//succinate transmembrane transport;GO:0008272//sulfate transport;GO:0015709//thiosulfate transport	K15104//solute carrier family 25 (mitochondrial oxoglutarate transporter), member 11	XP_004148417.2//PREDICTED: mitochondrial uncoupling protein 5-like [Cucumis sativus]	Mitochondrial carrier protein
CsaV3_5G000940.1	1890	198.59	98.3509	-1.01378	0.0112359	Down	0.000813464	GO:0016021//integral component of membrane;GO:0005623//cell	GO:0008308//voltage-gated anion channel activity	GO:0006873//cellular ion homeostasis	K20716//mitogen-activated protein kinase kinase kinase 17/18	XP_011654639.1//PREDICTED: S-type anion channel SLAH2-like [Cucumis sativus]	S-type anion channel
CsaV3_1G008260.1	999	6.21599	23.4024	1.9126	0.0448457	Up	0.00487015	GO:0005576//extracellular region	GO:0020037//heme binding;GO:0004601//peroxidase activity;GO:0046872//metal ion binding	GO:0042744//hydrogen peroxide catabolic process;GO:0006979//response to oxidative stress	K00430//peroxidase [EC:1.11.1.7]	XP_004152462.1//PREDICTED: peroxidase 41-like [Cucumis sativus]	Peroxidase
CsaV3_6G036350.1	1002	381.772	138.24	-1.46554	1.0308e-09	Down	7.53415e-12	NA	NA	NA	NA	KGN47814.1//hypothetical protein Csa_6G404290 [Cucumis sativus]	Unknown protein
CsaV3_3G026410.1	909	84.4477	189.094	1.16298	8.69821e-05	Up	2.46999e-06	GO:0016021//integral component of membrane;GO:0005634//nucleus	GO:0043565//sequence-specific DNA binding;GO:0003700//transcription factor activity, sequence-specific DNA binding	NA	K09338//homeobox-leucine zipper protein	XP_004149840.2//PREDICTED: homeobox-leucine zipper protein HAT22 [Cucumis sativus]	homeobox-leucine zipper protein HAT22-like
CsaV3_3G033740.1	1050	38.6154	2.64499	-3.86784	0.00104066	Down	4.73329e-05	NA	GO:0046872//metal ion binding;GO:0051213//dioxygenase activity;GO:0016491//oxidoreductase activity	NA	K05277//leucoanthocyanidin dioxygenase [EC:1.14.11.19];K05278//flavonol synthase [EC:1.14.11.23]	XP_004137903.1//PREDICTED: leucoanthocyanidin dioxygenase-like [Cucumis sativus]	2-oxoglutarate (2OG) and Fe(II)-dependent oxygenase superfamily protein
CsaV3_5G033220.1	1344	17.751	43.325	1.2873	0.0389324	Up	0.00407224	NA	GO:0003676//nucleic acid binding	NA	NA	XP_004135439.1//PREDICTED: zinc finger protein 761-like [Cucumis sativus]	Zinc finger protein zat4
CsaV3_4G028560.1	2808	277.681	56.2017	-2.30474	2.47329e-06	Down	4.15289e-08	NA	GO:0050464//nitrate reductase (NADPH) activity;GO:0030151//molybdenum ion binding;GO:0043546//molybdopterin cofactor binding;GO:0020037//heme binding	GO:0042128//nitrate assimilation;GO:0006809//nitric oxide biosynthetic process	K10534//nitrate reductase (NAD(P)H) [EC:1.7.1.1 1.7.1.2 1.7.1.3]	XP_011652901.1//PREDICTED: uncharacterized protein LOC101216001 isoform X1 [Cucumis sativus]	Nitrate reductase
CsaV3_5G003680.1	762	69.0124	33.8277	-1.02865	0.0203455	Down	0.00174729	NA	NA	NA	NA	XP_004147570.1//PREDICTED: uncharacterized protein At4g22758 [Cucumis sativus]	Pentatricopeptide (PPR) repeat-containing protein-like
CsaV3_3G036190.1	762	882.071	2911.6	1.72285	0.00055707	Up	2.18246e-05	GO:0016021//integral component of membrane	GO:0005215//transporter activity	NA	K09873//aquaporin TIP	XP_021686336.1//aquaporin TIP1-1 [Hevea brasiliensis]	Aquaporin
CsaV3_1G012920.1	1740	46.124	102.851	1.15696	0.00829655	Up	0.000561325	GO:0048046//apoplast	GO:0052716//hydroquinone:oxygen oxidoreductase activity;GO:0005507//copper ion binding	GO:0046274//lignin catabolic process	K05909//laccase [EC:1.10.3.2]	XP_004148786.1//PREDICTED: laccase-17-like [Cucumis sativus]	Laccase
CsaV3_1G035780.1	1359	145.685	513.153	1.81654	4.69464e-17	Up	1.13604e-19	NA	GO:0016758//transferase activity, transferring hexosyl groups	GO:0008152//metabolic process	K04628//ceramide galactosyltransferase [EC:2.4.1.47];K13493//cytokinin-N-glucosyltransferase [EC:2.4.1.-]	XP_004153571.1//PREDICTED: UDP-glucose iridoid glucosyltransferase-like [Cucumis sativus]	Glycosyltransferase
CsaV3_3G041280.1	860	242.849	119.12	-1.02765	0.0372218	Down	0.00384071	GO:0005634//nucleus	GO:0003677//DNA binding	GO:0006355//regulation of transcription, DNA-templated;GO:0006351//transcription, DNA-templated	K12581//CCR4-NOT transcription complex subunit 7/8;K01054//acylglycerol lipase [EC:3.1.1.23];K05941//glutathione gamma-glutamylcysteinyltransferase [EC:2.3.2.15];K13126//polyadenylate-binding protein	XP_004136698.1//PREDICTED: NAC domain-containing protein 100 isoform X1 [Cucumis sativus];XP_011652233.1//PREDICTED: NAC domain-containing protein 100 isoform X2 [Cucumis sativus]	NAC domain
CsaV3_2G024320.1	777	0.354107	10.2069	4.84921	0.0176779	Up	0.00145533	GO:0005576//extracellular region;GO:0005618//cell wall;GO:0016020//membrane	NA	GO:0009664//plant-type cell wall organization	K20628//expansin	NP_001267591.1//expansin-A11-like precursor [Cucumis sativus]	Expansin
CsaV3_2G015540.1	767	87.7176	175.827	1.00322	0.0358695	Up	0.00364558	NA	NA	GO:0009733//response to auxin	K14488//SAUR family protein	KGN61880.1//hypothetical protein Csa_2G258760 [Cucumis sativus]	auxin-responsive protein SAUR21-like
CsaV3_5G002970.1	1545	132.572	319.666	1.26979	5.11835e-08	Up	5.36478e-10	GO:0016021//integral component of membrane	NA	NA	K13667//protein glucosyltransferase [EC:2.4.1.-]	XP_004143920.1//PREDICTED: O-glucosyltransferase rumi homolog [Cucumis sativus]	O-glucosyltransferase rumi homolog
CsaV3_1G038410.1	813	45.7813	0.359732	-6.99169	9.82112e-06	Down	1.96917e-07	NA	NA	NA	K04733//interleukin-1 receptor-associated kinase 4 [EC:2.7.11.1];K08235//xyloglucan:xyloglucosyl transferase [EC:2.4.1.207];K16219//protein N-terminal methyltransferase [EC:2.1.1.244]	KGN66021.1//hypothetical protein Csa_1G568500 [Cucumis sativus];XP_004135585.1//PREDICTED: putative F-box protein PP2-B12 [Cucumis sativus]	F-box protein like
CsaV3_6G034450.1	1605	1320.97	2672.42	1.01655	5.40897e-13	Up	2.32397e-15	NA	GO:0010277//chlorophyllide a oxygenase [overall] activity;GO:0051537//2 iron, 2 sulfur cluster binding;GO:0005506//iron ion binding;GO:0016705//oxidoreductase activity, acting on paired donors, with incorporation or reduction of molecular oxygen	NA	K13600//chlorophyllide a oxygenase [EC:1.14.13.122]	XP_004150439.1//PREDICTED: chlorophyllide a oxygenase, chloroplastic [Cucumis sativus]	chlorophyllide a oxygenase, chloroplastic
CsaV3_5G031170.1	1237	73.6606	35.3896	-1.05757	0.0121908	Down	0.000898852	GO:0016021//integral component of membrane	NA	NA	K14570//RNA exonuclease 1 [EC:3.1.-.-];K17046//protein DEK;K13161//heterogeneous nuclear ribonucleoprotein R	XP_011655608.1//PREDICTED: uncharacterized protein LOC101221356 isoform X2 [Cucumis sativus];XP_004135270.1//PREDICTED: uncharacterized protein LOC101221356 isoform X1 [Cucumis sativus]	Tetratricopeptide repeat (TPR)-like superfamily protein
CsaV3_3G038010.1	1221	93.2424	1.69414	-5.78236	0.0190371	Down	0.00160201	NA	GO:0004842//ubiquitin-protein transferase activity;GO:0016874//ligase activity	NA	K10260//F-box and WD-40 domain protein 7;K08332;K04733//interleukin-1 receptor-associated kinase 4 [EC:2.7.11.1]	XP_004136517.1//PREDICTED: E3 ubiquitin-protein ligase PUB23-like [Cucumis sativus]	RING-type E3 ubiquitin transferase
CsaV3_5G002560.1	1821	172.694	83.6111	-1.04645	0.00586175	Down	0.000368512	GO:0005634//nucleus	GO:0003677//DNA binding	GO:0006355//regulation of transcription, DNA-templated	K15613//homeobox protein Meis1;K16670//homeobox protein Meis2	XP_011654729.1//PREDICTED: homeobox protein BEL1 homolog [Cucumis sativus]	homeobox protein BEL1 homolog
CsaV3_3G017080.1	637	135.237	275.363	1.02585	0.00346786	Up	0.000196436	NA	NA	NA	K03243//translation initiation factor 5B	XP_004140777.1//PREDICTED: remorin [Cucumis sativus];XP_008439225.1//PREDICTED: remorin [Cucumis melo]	Unknown protein
CsaV3_6G048390.1	1626	310.797	147.071	-1.07946	0.0387411	Down	0.00403935	NA	NA	GO:0006355//regulation of transcription, DNA-templated;GO:0006351//transcription, DNA-templated	K14494//DELLA protein	XP_004134801.1//PREDICTED: scarecrow-like protein 13 [Cucumis sativus]	Scarecrow-like transcription factor
CsaV3_6G022190.1	492	60.3982	9.12405	-2.72676	0.0105621	Down	0.000752684	NA	GO:0003676//nucleic acid binding	NA	NA	XP_004148235.1//PREDICTED: zinc finger protein ZAT11 [Cucumis sativus]	zinc finger protein ZAT11
CsaV3_6G015810.1	726	126.854	964.342	2.92638	5.10287e-05	Up	1.35327e-06	NA	NA	NA	K03006//DNA-directed RNA polymerase II subunit RPB1 [EC:2.7.7.6]	XP_004143175.1//PREDICTED: protodermal factor 1 [Cucumis sativus]	protodermal factor 1-like
novel_G000177	1581	512.42	46.1104	-3.47416	0.0224746	Down	0.00199784	GO:0005634//nucleus	GO:0043565//sequence-specific DNA binding;GO:0003700//transcription factor activity, sequence-specific DNA binding	GO:0006351//transcription, DNA-templated	K13424//WRKY transcription factor 33;K18835//WRKY transcription factor 2	KGN58660.1//hypothetical protein Csa_3G710870 [Cucumis sativus]	NA
CsaV3_1G036420.1	1062	109.418	47.4015	-1.20684	0.000745734	Down	3.14145e-05	NA	GO:0008080//N-acetyltransferase activity	NA	NA	XP_011658711.1//PREDICTED: probable N-acetyltransferase HLS1 [Cucumis sativus]	Acyl-CoA N-acyltransferase (NAT) superfamily protein, putative
CsaV3_7G033180.1	807	80.5932	29.7708	-1.43676	0.000806256	Down	3.47603e-05	NA	NA	NA	NA	XP_011659564.1//PREDICTED: transcription repressor OFP14 [Cucumis sativus]	transcription repressor OFP14
CsaV3_6G040450.1	1518	196.561	36.0636	-2.44636	0.0318629	Down	0.0031298	NA	NA	NA	NA	XP_011657692.1//PREDICTED: uncharacterized protein LOC101207103 [Cucumis sativus]	Histone-lysine N-methyltransferase SETD1B-like protein
CsaV3_4G030920.1	1404	503.056	198.418	-1.34218	1.91852e-07	Down	2.49183e-09	GO:0016021//integral component of membrane	NA	NA	K14209//solute carrier family 36 (proton-coupled amino acid transporter)	XP_022156807.1//amino acid permease 4-like [Momordica charantia]	Amino acid permease
CsaV3_5G032040.1	939	310.325	155.057	-1.00099	8.80435e-05	Down	2.50447e-06	GO:0005634//nucleus	GO:0008270//zinc ion binding;GO:0003677//DNA binding	GO:0006351//transcription, DNA-templated;GO:0006355//regulation of transcription, DNA-templated	K08869//aarF domain-containing kinase;K17613//calcineurin-binding protein cabin-1;K01179//endoglucanase [EC:3.2.1.4]	XP_004135214.1//PREDICTED: transcription factor MYB1R1 [Cucumis sativus]	transcription factor MYB1R1
CsaV3_4G025220.1	1503	107.18	5.65948	-4.24322	0.00997656	Down	0.000702089	NA	NA	NA	K18081//myotubularin-related protein 1/2 [EC:3.1.3.64 3.1.3.95];K12812//ATP-dependent RNA helicase UAP56/SUB2 [EC:3.6.4.13]	XP_004142198.1//PREDICTED: uncharacterized protein LOC101204955 [Cucumis sativus]	Avr9/Cf-9 rapidly elicited protein 137, putative
CsaV3_4G027450.1	1618	3248.59	1318.02	-1.30145	1.60994e-20	Down	2.30571e-23	GO:0016021//integral component of membrane	NA	GO:0055085//transmembrane transport	K07088//uncharacterized protein;K01807//ribose 5-phosphate isomerase A [EC:5.3.1.6]	XP_004142666.2//PREDICTED: LOW QUALITY PROTEIN: uncharacterized protein LOC101208471 [Cucumis sativus]	Auxin efflux carrier family protein
CsaV3_6G006900.1	1395	1856.25	909.27	-1.02961	0.00128855	Down	6.10263e-05	NA	NA	NA	NA	XP_004140600.1//PREDICTED: uncharacterized protein LOC101212789 [Cucumis sativus]	Natterin-3 like
CsaV3_6G044040.1	1152	150.045	757.146	2.33518	0.0292153	Up	0.00281202	NA	NA	NA	K17800//LETM1 and EF-hand domain-containing protein 1, mitochondrial;K00517	XP_004141869.1//PREDICTED: BTB/POZ and TAZ domain-containing protein 4 [Cucumis sativus]	BTB/POZ and TAZ domain protein
CsaV3_6G005610.1	1485	45.0044	109.415	1.28167	0.0204435	Up	0.00176033	GO:0016021//integral component of membrane	NA	GO:0008643//carbohydrate transport	K08145//MFS transporter, SP family, solute carrier family 2 (facilitated glucose transporter), member 8	XP_008458507.1//PREDICTED: sugar transporter ERD6-like 16 [Cucumis melo]	Sugar transporter ERD6
CsaV3_2G012970.1	1122	186.702	62.7083	-1.57401	1.77821e-06	Down	2.88919e-08	GO:0005634//nucleus	GO:0003680//AT DNA binding;GO:0003700//transcription factor activity, sequence-specific DNA binding	NA	NA	XP_011649160.1//PREDICTED: AT-hook motif nuclear-localized protein 20-like, partial [Cucumis sativus]	AT-hook motif nuclear-localized protein
CsaV3_3G017110.1	1617	115.382	54.1274	-1.09199	0.00209053	Down	0.000109023	NA	NA	NA	K13667//protein glucosyltransferase [EC:2.4.1.-]	XP_009371331.1//PREDICTED: O-glucosyltransferase rumi homolog [Pyrus x bretschneideri]	O-glucosyltransferase rumi homolog
CsaV3_1G013900.1	312	260.58	27.6698	-3.23535	4.40598e-12	Down	2.26294e-14	NA	NA	NA	NA	KGN64832.1//Cystatin Hv-CPI6 [Cucumis sativus]	Cystatin Hv-CPI6
CsaV3_1G029470.1	1158	107.739	392.65	1.8657	2.37785e-25	Up	2.04192e-28	NA	NA	NA	NA	XP_011656078.1//PREDICTED: uncharacterized protein LOC101221955 [Cucumis sativus]	VAN3-binding protein
CsaV3_4G028670.1	1077	1025.88	449.608	-1.19012	0.000683188	Down	2.82398e-05	GO:0005634//nucleus	GO:0003677//DNA binding;GO:0003700//transcription factor activity, sequence-specific DNA binding	GO:0006351//transcription, DNA-templated	K09286//EREBP-like factor	XP_004142609.1//PREDICTED: ethylene-responsive transcription factor RAP2-13-like [Cucumis sativus]	ethylene-responsive transcription factor RAP2-13-like
CsaV3_3G011830.1	1800	21.5385	3.36059	-2.68013	0.00213328	Down	0.000111399	GO:0016021//integral component of membrane	GO:0005215//transporter activity	NA	K14638//solute carrier family 15 (peptide/histidine transporter), member 3/4	XP_011650916.1//PREDICTED: protein NRT1/ PTR FAMILY 5.2-like [Cucumis sativus]	protein NRT1/ PTR FAMILY 5.2-like
CsaV3_6G044830.1	1086	565.907	1249.58	1.14281	2.23883e-06	Up	3.70393e-08	NA	GO:0016491//oxidoreductase activity;GO:0008270//zinc ion binding	NA	K00083//cinnamyl-alcohol dehydrogenase [EC:1.1.1.195]	XP_021632112.1//probable mannitol dehydrogenase [Manihot esculenta]	Alcohol dehydrogenase, putative
CsaV3_5G008750.1	609	8.94037	29.6584	1.73004	0.0101429	Up	0.000717304	NA	NA	NA	K13993//HSP20 family protein	KGN50618.1//hypothetical protein Csa_5G197100 [Cucumis sativus]	Class I heat shock protein
CsaV3_2G035150.1	987	1154.73	3978.64	1.78472	1.93257e-17	Up	4.4857e-20	GO:0005576//extracellular region	GO:0004601//peroxidase activity;GO:0020037//heme binding;GO:0046872//metal ion binding	GO:0006979//response to oxidative stress;GO:0042744//hydrogen peroxide catabolic process	K00430//peroxidase [EC:1.11.1.7]	XP_004151878.2//PREDICTED: peroxidase 39-like [Cucumis sativus]	Peroxidase
CsaV3_2G024450.1	1521	544.691	186.643	-1.54516	0.0299183	Down	0.00289299	GO:0016021//integral component of membrane	GO:0005215//transporter activity	GO:0055085//transmembrane transport	NA	XP_011649470.1//PREDICTED: hippocampus abundant transcript 1 protein isoform X1 [Cucumis sativus];XP_011649471.1//PREDICTED: hippocampus abundant transcript 1 protein isoform X2 [Cucumis sativus]	hippocampus abundant transcript 1 protein-like
CsaV3_7G006990.1	564	287.2	123.926	-1.21258	5.36403e-08	Down	5.74841e-10	NA	NA	NA	K13899//cystatin-C	KGN43765.1//hypothetical protein Csa_7G066225 [Cucumis sativus]	Cysteine proteinase inhibitor
CsaV3_1G041270.1	696	143.903	47.8721	-1.58784	8.64546e-05	Down	2.45074e-06	NA	NA	NA	K13464//jasmonate ZIM domain-containing protein	XP_004144046.1//PREDICTED: protein TIFY 10A [Cucumis sativus]	protein TIFY 10a
CsaV3_7G026400.1	1581	25.6185	64.7553	1.33781	0.0100005	Up	0.000704761	GO:0016021//integral component of membrane	NA	NA	K00033//6-phosphogluconate dehydrogenase [EC:1.1.1.44 1.1.1.343]	XP_004149783.2//PREDICTED: membrane protein of ER body 2-like [Cucumis sativus]	membrane protein of ER body-like protein
CsaV3_5G000410.1	240	12.9163	1.68151	-2.94136	0.0276814	Down	0.00262704	NA	NA	NA	NA	KGN49855.1//hypothetical protein Csa_5G139330 [Cucumis sativus]	Unknown protein
CsaV3_3G049400.1	3171	192.247	68.2507	-1.49405	7.60142e-06	Down	1.47907e-07	NA	GO:0004497//monooxygenase activity;GO:0016705//oxidoreductase activity, acting on paired donors, with incorporation or reduction of molecular oxygen;GO:0020037//heme binding;GO:0005506//iron ion binding	NA	K04123//ent-kaurenoic acid hydroxylase [EC:1.14.13.79]	XP_004148514.2//PREDICTED: beta-amyrin 11-oxidase-like [Cucumis sativus]	Cytochrome P450
CsaV3_6G016250.1	906	58.7639	21.4995	-1.45063	0.000993035	Down	4.48729e-05	NA	GO:0016765//transferase activity, transferring alkyl or aryl (other than methyl) groups	NA	K11778//ditrans,polycis-polyprenyl diphosphate synthase [EC:2.5.1.87]	XP_004143216.1//PREDICTED: dehydrodolichyl diphosphate synthase 2 [Cucumis sativus]	Alkyl transferase
CsaV3_3G047190.1	2118	46.094	111.86	1.27904	0.000756375	Up	3.19748e-05	GO:0016021//integral component of membrane;GO:0005887//integral component of plasma membrane	GO:0005249//voltage-gated potassium channel activity;GO:0005216//ion channel activity	GO:0042391//regulation of membrane potential	K05391//cyclic nucleotide gated channel, other eukaryote	XP_004136445.1//PREDICTED: probable cyclic nucleotide-gated ion channel 14 [Cucumis sativus]	Cyclic nucleotide-gated channel
CsaV3_3G030830.1	630	62.3451	9.73488	-2.67904	0.000253206	Down	8.46562e-06	NA	NA	NA	K13464//jasmonate ZIM domain-containing protein	XP_004144433.1//PREDICTED: protein TIFY 11A [Cucumis sativus]	protein TIFY 10c-like
CsaV3_2G035810.1	1380	158.052	20.2448	-2.96477	0.0105815	Down	0.000754587	NA	GO:0016747//transferase activity, transferring acyl groups other than amino-acyl groups	NA	K19861//benzyl alcohol O-benzoyltransferase [EC:2.3.1.196 2.3.1.232]	XP_004151058.1//PREDICTED: benzyl alcohol O-benzoyltransferase-like [Cucumis sativus]	benzyl alcohol O-benzoyltransferase-like
CsaV3_5G039350.1	867	7263.24	16881.5	1.21676	2.2273e-28	Up	1.53994e-31	GO:0016021//integral component of membrane;GO:0009535//chloroplast thylakoid membrane;GO:0009522//photosystem I;GO:0009523//photosystem II	GO:0016168//chlorophyll binding	GO:0009765//photosynthesis, light harvesting;GO:0018298//protein-chromophore linkage	K08916//light-harvesting complex II chlorophyll a/b binding protein 5	XP_004141516.1//PREDICTED: chlorophyll a-b binding protein CP26, chloroplastic isoform X2 [Cucumis sativus]	Chlorophyll a-b binding protein, chloroplastic
CsaV3_1G033870.1	1374	85.2825	24.508	-1.799	0.000152437	Down	4.72014e-06	NA	GO:0016747//transferase activity, transferring acyl groups other than amino-acyl groups	NA	K14329//agmatine coumaroyltransferase [EC:2.3.1.64 2.3.1.-];K13264//isoflavone 7-O-glucoside-6''-O-malonyltransferase [EC:2.3.1.115]	XP_011658005.1//PREDICTED: phenolic glucoside malonyltransferase 2-like [Cucumis sativus]	phenolic glucoside malonyltransferase 1-like
CsaV3_2G015850.1	366	96.2643	499.441	2.37524	0.00405356	Up	0.000236219	NA	NA	NA	K03686//molecular chaperone DnaJ	XP_004147068.2//PREDICTED: chaperone protein dnaJ 11, chloroplastic-like [Cucumis sativus]	Chaperone protein DnaJ
CsaV3_6G041960.1	1278	51.1637	132.058	1.36798	0.0133154	Up	0.00100479	GO:0016021//integral component of membrane	GO:0022857//transmembrane transporter activity	NA	K00801//farnesyl-diphosphate farnesyltransferase [EC:2.5.1.21];K07874//Ras-related protein Rab-1A	XP_011657775.1//PREDICTED: WAT1-related protein At5g64700-like isoform X1 [Cucumis sativus]	WAT1-related protein
CsaV3_7G008930.1	1130	44.1222	6.02781	-2.8718	1.13094e-05	Down	2.31783e-07	NA	GO:0046872//metal ion binding;GO:0016491//oxidoreductase activity	NA	K05278//flavonol synthase [EC:1.14.11.23]	XP_004136998.1//PREDICTED: flavonol synthase/flavanone 3-hydroxylase-like [Cucumis sativus]	2-oxoglutarate and fe-dependent oxygenase-like protein
CsaV3_3G002470.1	1035	469.689	32.8268	-3.83876	0.00982731	Down	0.00069013	GO:0005634//nucleus	GO:0003700//transcription factor activity, sequence-specific DNA binding;GO:0003677//DNA binding	GO:0006351//transcription, DNA-templated	K09286//EREBP-like factor	XP_004147224.1//PREDICTED: ethylene-responsive transcription factor 6 [Cucumis sativus]	ethylene-responsive transcription factor 5
CsaV3_4G023610.1	957	2362.41	4804.05	1.02399	7.84466e-12	Up	4.22276e-14	GO:0005576//extracellular region	GO:0046872//metal ion binding;GO:0004601//peroxidase activity;GO:0020037//heme binding	GO:0042744//hydrogen peroxide catabolic process;GO:0006979//response to oxidative stress	K00430//peroxidase [EC:1.11.1.7]	XP_004142149.1//PREDICTED: peroxidase 2 [Cucumis sativus]	Peroxidase
CsaV3_3G048560.1	555	93.7485	30.4406	-1.6228	7.52948e-06	Down	1.45763e-07	GO:0005634//nucleus	GO:0003700//transcription factor activity, sequence-specific DNA binding;GO:0003677//DNA binding	GO:0006351//transcription, DNA-templated	K09286//EREBP-like factor	XP_004136219.1//PREDICTED: ethylene-responsive transcription factor ERF043-like [Cucumis sativus]	Ethylene-responsive transcription factor
CsaV3_2G015570.1	294	1.65121	11.4292	2.79113	0.0367761	Up	0.00377405	NA	NA	GO:0009733//response to auxin	K14488//SAUR family protein	KGN61883.1//hypothetical protein Csa_2G258790 [Cucumis sativus]	auxin-responsive protein SAUR21-like
CsaV3_6G006160.1	678	39.067	122.275	1.6461	0.000180631	Up	5.73588e-06	NA	NA	NA	NA	XP_004145060.2//PREDICTED: uncharacterized protein LOC101221074 [Cucumis sativus]	DUF1499 domain-containing protein
CsaV3_3G026730.1	1243	332.852	1155.29	1.79531	0.000919392	Up	4.05461e-05	NA	GO:0008081//phosphoric diester hydrolase activity	GO:0006629//lipid metabolic process	K18696//glycerophosphodiester phosphodiesterase [EC:3.1.4.46]	XP_004148001.1//PREDICTED: glycerophosphodiester phosphodiesterase GDPD1, chloroplastic [Cucumis sativus]	Glycerophosphodiester phosphodiesterase
CsaV3_2G012230.1	1638	130.684	52.3328	-1.32029	0.0346533	Down	0.00349631	NA	GO:0016161//beta-amylase activity;GO:0102229//amylopectin maltohydrolase activity	GO:0000272//polysaccharide catabolic process	K01177//beta-amylase [EC:3.2.1.2]	XP_004147196.1//PREDICTED: beta-amylase 1, chloroplastic [Cucumis sativus]	Beta-amylase
CsaV3_1G040000.1	945	25.2523	385.882	3.93368	1.54964e-07	Up	1.9821e-09	GO:0005737//cytoplasm	GO:0005506//iron ion binding;GO:0050113//inositol oxygenase activity	GO:0019310//inositol catabolic process	K00469//inositol oxygenase [EC:1.13.99.1]	GAV62169.1//DUF706 domain-containing protein [Cephalotus follicularis]	Inositol oxygenase
CsaV3_4G006580.1	1182	73.64	16.7964	-2.13233	1.22907e-05	Down	2.55539e-07	GO:0016021//integral component of membrane	GO:0030247//polysaccharide binding	NA	K19041//E3 ubiquitin-protein ligase RNF38/44 [EC:2.3.2.27]	XP_004149762.1//PREDICTED: putative RING-H2 finger protein ATL21A [Cucumis sativus]	Ring finger protein, putative
CsaV3_1G001120.1	1530	132.619	40.9827	-1.6942	0.00131691	Down	6.28247e-05	GO:0016021//integral component of membrane	GO:0004497//monooxygenase activity;GO:0016705//oxidoreductase activity, acting on paired donors, with incorporation or reduction of molecular oxygen;GO:0020037//heme binding;GO:0005506//iron ion binding	NA	K07408//cytochrome P450 family 1 subfamily A polypeptide 1 [EC:1.14.14.1];K07418//cytochrome P450 family 2 subfamily J [EC:1.14.14.1]	XP_004138089.1//PREDICTED: cytochrome P450 71A22-like [Cucumis sativus]	Cytochrome P450
CsaV3_2G030870.1	1644	94.1484	19.3512	-2.28251	2.53638e-07	Down	3.39453e-09	NA	GO:0046872//metal ion binding;GO:0016702//oxidoreductase activity, acting on single donors with incorporation of molecular oxygen, incorporation of two atoms of oxygen	NA	K17913//carlactone synthase / all-trans-10'-apo-beta-carotenal 13,14-cleaving dioxygenase [EC:1.13.11.69 1.13.11.70]	XP_004148387.1//PREDICTED: carotenoid cleavage dioxygenase 8 homolog B, chloroplastic [Cucumis sativus]	Carotenoid cleavage dioxygenase
CsaV3_2G014960.1	1266	15.1779	47.3245	1.64062	0.00251221	Up	0.000134239	GO:0005622//intracellular	GO:0005215//transporter activity	NA	K19996//phosphatidylinositol transfer protein SFH5;K02433//aspartyl-tRNA(Asn)/glutamyl-tRNA(Gln) amidotransferase subunit A [EC:6.3.5.6 6.3.5.7]	XP_011649239.1//PREDICTED: phosphatidylinositol/phosphatidylcholine transfer protein SFH3-like isoform X1 [Cucumis sativus]	Phosphatidylinositol/phosphatidylcholine transfer protein
CsaV3_4G033470.1	630	958.145	139.929	-2.77555	0.0458112	Down	0.00500667	GO:0005634//nucleus	GO:0003700//transcription factor activity, sequence-specific DNA binding;GO:0003677//DNA binding	GO:0006351//transcription, DNA-templated	K09286//EREBP-like factor	XP_004146050.1//PREDICTED: ethylene-responsive transcription factor 4 [Cucumis sativus]	ethylene-responsive transcription factor 4
CsaV3_2G010110.1	1107	432.184	892.245	1.04579	2.24425e-07	Up	2.97032e-09	NA	GO:0016788//hydrolase activity, acting on ester bonds	NA	K01188//beta-glucosidase [EC:3.2.1.21];K10960//geranylgeranyl diphosphate/geranylgeranyl-bacteriochlorophyllide a reductase [EC:1.3.1.83 1.3.1.111];K21026//acetylajmaline esterase [EC:3.1.1.80];K00679//phospholipid:diacylglycerol acyltransferase [EC:2.3.1.158]	XP_022144404.1//GDSL esterase/lipase At5g33370-like [Momordica charantia]	GDSL esterase/lipase
novel_G000452	1317	55.8998	245.599	2.13539	1.34006e-08	Up	1.22431e-10	NA	NA	GO:0009733//response to auxin	K14488//SAUR family protein	XP_008448013.1//PREDICTED: auxin-induced protein 15A-like [Cucumis melo]	NA
novel_G000410	1916	41.4191	16.4463	-1.33254	0.0252609	Down	0.00231745	NA	GO:0005524//ATP binding;GO:0003777//microtubule motor activity;GO:0008017//microtubule binding	GO:0007018//microtubule-based movement	K10400//kinesin family member 15	XP_008439062.1//PREDICTED: kinesin-like protein KIN12B [Cucumis melo]	NA
CsaV3_6G006170.1	3515	758.091	1564.47	1.04523	3.11746e-14	Up	1.10849e-16	NA	GO:0003755//peptidyl-prolyl cis-trans isomerase activity;GO:0016853//isomerase activity	NA	K14826//FK506-binding nuclear protein [EC:5.2.1.8]	XP_011656698.1//PREDICTED: peptidyl-prolyl cis-trans isomerase FKBP43-like isoform X2 [Cucumis sativus];XP_011656697.1//PREDICTED: peptidyl-prolyl cis-trans isomerase FKBP43-like isoform X1 [Cucumis sativus]	Peptidylprolyl isomerase
CsaV3_6G003630.1	675	50.5281	4.99944	-3.33725	0.00184828	Down	9.40158e-05	GO:0005634//nucleus	GO:0003700//transcription factor activity, sequence-specific DNA binding;GO:0003677//DNA binding	GO:0006351//transcription, DNA-templated	K09286//EREBP-like factor	XP_004140977.1//PREDICTED: ethylene-responsive transcription factor ERF014 [Cucumis sativus]	ethylene-responsive transcription factor ERF014-like
CsaV3_7G028680.1	918	605.332	138.739	-2.12536	2.3581e-15	Down	7.33669e-18	NA	GO:0003824//catalytic activity;GO:0016853//isomerase activity	GO:0009058//biosynthetic process	NA	XP_004136060.1//PREDICTED: phenazine biosynthesis-like domain-containing protein 1 [Cucumis sativus]	Phenazine biosynthesis PhzF protein
CsaV3_2G012890.1	1044	22.2813	4.33982	-2.36012	0.00690106	Down	0.000447484	GO:0016021//integral component of membrane	NA	NA	K19041//E3 ubiquitin-protein ligase RNF38/44 [EC:2.3.2.27]	XP_004142260.1//PREDICTED: RING-H2 finger protein ATL16-like [Cucumis sativus]	RING-H2 finger protein ATL16
CsaV3_7G000680.1	480	7.06085	33.2482	2.23536	0.00905746	Up	0.000623989	NA	NA	GO:0009733//response to auxin	K14488//SAUR family protein	XP_022136192.1//auxin-responsive protein SAUR24-like [Momordica charantia]	SAUR-like auxin-responsive protein family
CsaV3_6G052520.1	929	219.324	471.573	1.10442	3.13789e-05	Up	7.77925e-07	GO:0016021//integral component of membrane	GO:0016491//oxidoreductase activity;GO:0005506//iron ion binding	GO:0008610//lipid biosynthetic process	K19706//dihydroceramide fatty acyl 2-hydroxylase [EC:1.14.18.7]	XP_022146595.1//dihydroceramide fatty acyl 2-hydroxylase FAH2-like [Momordica charantia]	fatty acid hydroxylase 2
CsaV3_1G008050.1	1566	930.767	210.177	-2.14682	4.80775e-14	Down	1.73325e-16	GO:0016021//integral component of membrane	GO:0005524//ATP binding	NA	K08900//mitochondrial chaperone BCS1	XP_004152449.1//PREDICTED: putative cell division cycle ATPase [Cucumis sativus]	AAA-ATPase At3g28580-like
CsaV3_2G009220.1	1764	401.264	189.387	-1.08322	0.0108961	Down	0.000785097	NA	GO:0005544//calcium-dependent phospholipid binding	GO:0060548//negative regulation of cell death	K16280//E3 ubiquitin-protein ligase RGLG [EC:2.3.2.27]	XP_004152850.1//PREDICTED: protein BONZAI 3 [Cucumis sativus]	protein BONZAI 3
CsaV3_3G033200.1	1032	56.9824	7.0077	-3.0235	1.54773e-07	Down	1.97202e-09	NA	GO:0003677//DNA binding	NA	K01870//isoleucyl-tRNA synthetase [EC:6.1.1.5]	XP_004137682.2//PREDICTED: transcription repressor OFP2-like [Cucumis sativus]	transcription repressor OFP2-like
CsaV3_3G020060.1	651	133.322	805.842	2.59558	6.40854e-25	Up	6.01325e-28	NA	NA	NA	NA	XP_011651333.1//PREDICTED: uncharacterized protein LOC105434869 [Cucumis sativus]	Avr9/Cf-9 rapidly elicited protein
CsaV3_6G001650.1	1497	1051.69	294.16	-1.83804	1.5462e-11	Down	8.62861e-14	NA	GO:0016747//transferase activity, transferring acyl groups other than amino-acyl groups	NA	K19747//BAHD acyltransferase [EC:2.3.1.-]	XP_004138571.1//PREDICTED: uncharacterized acetyltransferase At3g50280 [Cucumis sativus]	HXXXD-type acyl-transferase family protein
CsaV3_3G010210.1	1794	414.06	169.79	-1.28609	1.07023e-12	Down	4.91539e-15	GO:0016021//integral component of membrane	GO:0005215//transporter activity	NA	K14638//solute carrier family 15 (peptide/histidine transporter), member 3/4	XP_022146964.1//protein NRT1/ PTR FAMILY 7.3-like [Momordica charantia]	protein NRT1/ PTR FAMILY 7.3-like
CsaV3_3G013410.1	1017	113.236	256.274	1.17836	0.000240688	Up	7.97578e-06	NA	GO:0016740//transferase activity	GO:0006596//polyamine biosynthetic process	K18787//thermospermine synthase [EC:2.5.1.79]	XP_004134447.1//PREDICTED: thermospermine synthase ACAULIS5-like [Cucumis sativus]	Polyamine aminopropyltransferase
CsaV3_6G007740.1	714	62.1225	12.7207	-2.28794	0.00049706	Down	1.91224e-05	GO:0005634//nucleus	GO:0003677//DNA binding;GO:0003700//transcription factor activity, sequence-specific DNA binding	GO:0006351//transcription, DNA-templated	K09286//EREBP-like factor	XP_011658395.1//PREDICTED: ethylene-responsive transcription factor ERF113 [Cucumis sativus]	ethylene-responsive transcription factor ERF113-like
CsaV3_4G023820.1	2493	1.66563	36.9657	4.47204	3.05908e-06	Up	5.25734e-08	NA	GO:0016702//oxidoreductase activity, acting on single donors with incorporation of molecular oxygen, incorporation of two atoms of oxygen;GO:0046872//metal ion binding	GO:0031408//oxylipin biosynthetic process	K00454//lipoxygenase [EC:1.13.11.12]	XP_004142240.2//PREDICTED: linoleate 13S-lipoxygenase 2-1, chloroplastic-like [Cucumis sativus]	Lipoxygenase
CsaV3_1G032040.1	1140	27.4003	7.99819	-1.77645	0.0108961	Down	0.000784614	NA	NA	NA	K19613//leucine-rich repeat protein SHOC2	XP_004146375.1//PREDICTED: plant intracellular Ras-group-related LRR protein 6-like [Cucumis sativus]	Plant intracellular ras-group-related LRR protein
CsaV3_2G015610.1	294	24.962	83.5148	1.7423	3.60645e-05	Up	9.19022e-07	NA	NA	GO:0009733//response to auxin	K14488//SAUR family protein	XP_011649277.1//PREDICTED: auxin-induced protein X15-like [Cucumis sativus]	auxin-responsive protein SAUR21-like
CsaV3_4G004360.1	501	249.341	116.635	-1.09612	0.00011015	Down	3.22577e-06	NA	NA	NA	K12741//heterogeneous nuclear ribonucleoprotein A1/A3;K13098//RNA-binding protein FUS	XP_002277792.1//PREDICTED: putative glycine-rich cell wall structural protein 1 [Vitis vinifera]	glycine-rich cell wall structural protein 2
CsaV3_7G025680.1	315	49.2163	111.183	1.17572	0.000630203	Up	2.54272e-05	NA	NA	NA	K05747//Wiskott-Aldrich syndrome protein;K01180//endo-1,3(4)-beta-glucanase [EC:3.2.1.6]	XP_002301827.1//glycine-rich family protein [Populus trichocarpa]	glycine-rich cell wall structural protein 1-like
CsaV3_2G003550.1	606	86.1595	40.1279	-1.1024	0.00290606	Down	0.000159016	NA	GO:0061630//ubiquitin protein ligase activity	GO:0000209//protein polyubiquitination;GO:0043161//proteasome-mediated ubiquitin-dependent protein catabolic process	K11982//E3 ubiquitin-protein ligase RNF115/126 [EC:2.3.2.27]	XP_004139268.1//PREDICTED: RING-H2 finger protein ATL16 [Cucumis sativus]	E3 ubiquitin-protein ligase
CsaV3_7G002880.1	768	1307.28	2942.2	1.17033	3.88862e-05	Up	9.96688e-07	NA	NA	NA	NA	XP_004144534.1//PREDICTED: fasciclin-like arabinogalactan protein 7 [Cucumis sativus]	fasciclin-like arabinogalactan protein 7
CsaV3_2G017800.1	267	5.64607	28.5004	2.33566	0.0194195	Up	0.00164666	NA	NA	NA	NA	KGN62102.1//hypothetical protein Csa_2G297260 [Cucumis sativus]	Unknown protein
CsaV3_5G026940.1	1461	249.683	844.123	1.75736	1.0857e-30	Up	5.89792e-34	GO:0016021//integral component of membrane	GO:0004497//monooxygenase activity;GO:0016705//oxidoreductase activity, acting on paired donors, with incorporation or reduction of molecular oxygen;GO:0005506//iron ion binding;GO:0020037//heme binding	NA	K12639//cytochrome P450 family 724 subfamily B polypeptide 1 [EC:1.14.13.-]	XP_011655382.1//PREDICTED: cytochrome P450 724B1 [Cucumis sativus]	Cytochrome P450
CsaV3_3G016490.1	1473	118.209	257.048	1.12069	0.00131832	Up	6.2957e-05	GO:0016021//integral component of membrane	GO:0016747//transferase activity, transferring acyl groups other than amino-acyl groups	GO:0006633//fatty acid biosynthetic process	K15397//3-ketoacyl-CoA synthase [EC:2.3.1.199]	XP_004148151.1//PREDICTED: 3-ketoacyl-CoA synthase 6-like [Cucumis sativus]	3-ketoacyl-CoA synthase
CsaV3_3G004000.1	1119	94.7874	43.3647	-1.12817	0.0120025	Down	0.00087904	NA	GO:0046983//protein dimerization activity;GO:0008171//O-methyltransferase activity	NA	K05279//flavonol 3-O-methyltransferase [EC:2.1.1.76];K13066//caffeic acid 3-O-methyltransferase [EC:2.1.1.68]	XP_004150934.1//PREDICTED: caffeic acid 3-O-methyltransferase-like [Cucumis sativus]	caffeic acid 3-O-methyltransferase-like
CsaV3_1G004330.1	1503	7721.05	1978.11	-1.96468	6.69475e-18	Down	1.42167e-20	NA	GO:0000234//phosphoethanolamine N-methyltransferase activity	GO:0006656//phosphatidylcholine biosynthetic process	K05929//phosphoethanolamine N-methyltransferase [EC:2.1.1.103]	XP_004137341.1//PREDICTED: phosphoethanolamine N-methyltransferase-like [Cucumis sativus]	Phosphoethanolamine N-methyltransferase
CsaV3_4G005920.1	1155	0.355065	7.63789	4.42702	0.0358018	Up	0.00363163	GO:0005634//nucleus	GO:0003677//DNA binding	GO:0006351//transcription, DNA-templated;GO:0006355//regulation of transcription, DNA-templated	K09287//RAV-like factor	XP_011653180.1//PREDICTED: B3 domain-containing transcription factor NGA1-like [Cucumis sativus]	B3 domain-containing transcription factor NGA2-like
CsaV3_6G043240.1	873	158.816	72.9328	-1.12272	0.000526806	Down	2.03708e-05	GO:0005634//nucleus	GO:0003700//transcription factor activity, sequence-specific DNA binding;GO:0043565//sequence-specific DNA binding	NA	K09419//heat shock transcription factor, other eukaryote	XP_004141916.1//PREDICTED: heat shock factor protein HSF24 [Cucumis sativus]	Heat stress transcription factor
CsaV3_6G037780.1	954	1432.89	460.944	-1.63626	0.0124021	Down	0.000918717	NA	GO:0016491//oxidoreductase activity;GO:0009815//1-aminocyclopropane-1-carboxylate oxidase activity;GO:0031418//L-ascorbic acid binding;GO:0046872//metal ion binding	GO:0009835//fruit ripening;GO:0009693//ethylene biosynthetic process	K05933//aminocyclopropanecarboxylate oxidase [EC:1.14.17.4]	NP_001267694.1//1-aminocyclopropane-1-carboxylate oxidase 1-like [Cucumis sativus]	1-aminocyclopropane-1-carboxylate oxidase 1
CsaV3_2G017980.1	1803	34.0938	101.503	1.57393	0.00025127	Up	8.38848e-06	NA	GO:0000287//magnesium ion binding;GO:0010333//terpene synthase activity	GO:0008152//metabolic process	K12742//isoprene synthase [EC:4.2.3.27];K18108//(-)-alpha-terpineol synthase [EC:4.2.3.111]	XP_004150681.1//PREDICTED: terpene synthase 10-like [Cucumis sativus]	terpene synthase 10-like isoform X1
CsaV3_3G000970.1	1128	227.661	106.832	-1.09154	2.70824e-07	Down	3.67804e-09	NA	NA	NA	K15507//21S rRNA (GM2251-2'-O)-methyltransferase [EC:2.1.1.-];K13098//RNA-binding protein FUS	XP_004146198.1//PREDICTED: F-box/kelch-repeat protein SKIP25 [Cucumis sativus]	F-box/kelch-repeat protein SKIP25
CsaV3_3G036600.1	1917	19.8108	48.0429	1.27803	0.00964858	Up	0.000675196	GO:0016021//integral component of membrane	GO:0005524//ATP binding;GO:0030247//polysaccharide binding;GO:0004672//protein kinase activity	NA	K04733//interleukin-1 receptor-associated kinase 4 [EC:2.7.11.1]	XP_004137999.2//PREDICTED: wall-associated receptor kinase-like 20 [Cucumis sativus]	wall-associated receptor kinase-like 20
CsaV3_1G043710.1	822	5455.78	13866.1	1.34571	5.81598e-20	Up	8.90391e-23	GO:0016021//integral component of membrane;GO:0009535//chloroplast thylakoid membrane;GO:0009522//photosystem I;GO:0009523//photosystem II	GO:0016168//chlorophyll binding	GO:0009765//photosynthesis, light harvesting;GO:0018298//protein-chromophore linkage	K08909//light-harvesting complex I chlorophyll a/b binding protein 3	XP_004139075.1//PREDICTED: chlorophyll a-b binding protein 8, chloroplastic [Cucumis sativus]	Chlorophyll a-b binding protein, chloroplastic
CsaV3_6G018940.1	465	163.305	40.2417	-2.02081	0.000208398	Down	6.7411e-06	NA	NA	NA	K09597//signal peptide peptidase-like 2B [EC:3.4.23.-]	XP_004149378.1//PREDICTED: uncharacterized protein LOC101207122 [Cucumis sativus]	6,7-dimethyl-8-ribityllumazine synthase
CsaV3_7G035130.1	2221	125.293	348.919	1.47758	0.00022522	Up	7.40761e-06	GO:0016021//integral component of membrane	GO:0004674//protein serine/threonine kinase activity;GO:0005524//ATP binding;GO:0004672//protein kinase activity	NA	K04733//interleukin-1 receptor-associated kinase 4 [EC:2.7.11.1]	XP_011659665.1//PREDICTED: probable LRR receptor-like serine/threonine-protein kinase At1g51860 [Cucumis sativus]	protein kinase family protein
CsaV3_7G028030.1	960	123.451	355.683	1.52666	4.41339e-07	Up	6.29892e-09	NA	NA	NA	K10406//kinesin family member C2/C3	XP_004146978.2//PREDICTED: uncharacterized protein LOC101203661 [Cucumis sativus]	Plant protein of unknown function (DUF868)
CsaV3_4G030710.1	1830	318.472	101.536	-1.64917	5.44673e-12	Down	2.85127e-14	NA	GO:0016787//hydrolase activity	GO:0006629//lipid metabolic process	K18875//enhanced disease susceptibility 1 protein	XP_011653897.1//PREDICTED: lipase-like PAD4 [Cucumis sativus]	lipase-like PAD4
CsaV3_5G029070.1	618	66.6746	137.719	1.04651	0.0020312	Up	0.000105427	NA	NA	NA	K03868//RING-box protein 1;K04733//interleukin-1 receptor-associated kinase 4 [EC:2.7.11.1]	XP_011655497.1//PREDICTED: GEM-like protein 4 [Cucumis sativus]	GEM-like protein 4
CsaV3_1G028700.1	552	25.21	5.36211	-2.23313	0.0178252	Down	0.00147098	NA	GO:0030246//carbohydrate binding	NA	NA	XP_011655890.1//PREDICTED: uncharacterized protein PHLOEM PROTEIN 2-LIKE A4-like [Cucumis sativus]	Phloem lectin
CsaV3_4G034730.1	903	15.9899	49.0239	1.61632	0.00394627	Up	0.000228603	GO:0016021//integral component of membrane	NA	NA	NA	XP_004141392.1//PREDICTED: probable carbohydrate esterase At4g34215 [Cucumis sativus]	Carbohydrate esterase
CsaV3_4G036890.1	360	83.1468	9.3953	-3.14565	0.000106229	Down	3.07949e-06	NA	NA	NA	NA	KGN55462.1//hypothetical protein Csa_4G652740 [Cucumis sativus]	Interleukin-2 receptor subunit beta like
CsaV3_6G037920.1	3087	604.206	249.769	-1.27444	1.84886e-08	Down	1.78047e-10	GO:0016021//integral component of membrane	GO:0004672//protein kinase activity;GO:0005524//ATP binding	NA	K04733//interleukin-1 receptor-associated kinase 4 [EC:2.7.11.1]	XP_004140247.1//PREDICTED: probable LRR receptor-like serine/threonine-protein kinase At1g07650 [Cucumis sativus]	Receptor-like protein kinase
CsaV3_4G007140.1	1383	711.678	350.93	-1.02004	0.0147086	Down	0.00113752	NA	GO:0016705//oxidoreductase activity, acting on paired donors, with incorporation or reduction of molecular oxygen;GO:0005506//iron ion binding;GO:0020037//heme binding;GO:0004497//monooxygenase activity	NA	K09843//(+)-abscisic acid 8'-hydroxylase [EC:1.14.13.93]	XP_004150544.2//PREDICTED: abscisic acid 8'-hydroxylase 1 [Cucumis sativus]	Abscisic acid 8'-hydroxylase
CsaV3_1G026750.1	648	7995.55	28563	1.83688	1.65157e-05	Up	3.61324e-07	NA	NA	NA	K01180//endo-1,3(4)-beta-glucanase [EC:3.2.1.6];K11855//ubiquitin carboxyl-terminal hydrolase 36/42 [EC:3.4.19.12];K00430//peroxidase [EC:1.11.1.7];K02883//large subunit ribosomal protein L18e	AAL35979.1//extensin-like protein, partial [Cucumis sativus]	36.4 kDa proline-rich protein
CsaV3_4G006150.1	654	35.99	9.61178	-1.90472	0.0465561	Down	0.00510878	GO:0016021//integral component of membrane	NA	NA	K03239//translation initiation factor eIF-2B subunit alpha	XP_004146535.1//PREDICTED: protein LURP-one-related 17 [Cucumis sativus]	protein LURP-one-related 17
CsaV3_6G045350.1	1455	29.8593	1.36235	-4.45401	0.00133128	Down	6.38389e-05	NA	GO:0016758//transferase activity, transferring hexosyl groups	GO:0008152//metabolic process	K00699//glucuronosyltransferase [EC:2.4.1.17];K13030//cyanohydrin beta-glucosyltransferase [EC:2.4.1.85]	XP_022132959.1//linamarin synthase 2-like [Momordica charantia]	Glycosyltransferase
CsaV3_2G016380.1	480	92.8786	31.7269	-1.54964	5.67659e-05	Down	1.52785e-06	GO:0005634//nucleus	GO:0003677//DNA binding;GO:0003700//transcription factor activity, sequence-specific DNA binding	GO:0006351//transcription, DNA-templated	K09286//EREBP-like factor	XP_004149688.1//PREDICTED: ethylene-responsive transcription factor ERF011-like [Cucumis sativus]	ethylene-responsive transcription factor ERF008
CsaV3_4G033560.1	2759	4337.31	10266.7	1.2431	9.30232e-08	Up	1.09811e-09	NA	GO:0003824//catalytic activity;GO:0047268//galactinol-raffinose galactosyltransferase activity	NA	K06617//raffinose synthase [EC:2.4.1.82]	XP_022139596.1//probable galactinol--sucrose galactosyltransferase 1 [Momordica charantia]	Alkaline alpha-galactosidase seed imbibition protein
CsaV3_7G028250.1	304	14.7868	42.8783	1.53594	0.0241177	Up	0.00219393	GO:0016021//integral component of membrane	NA	NA	NA	XP_011659314.1//PREDICTED: classical arabinogalactan protein 26 [Cucumis sativus]	classical arabinogalactan protein 26
CsaV3_1G011060.1	1075	238.698	34.0354	-2.81008	5.1149e-07	Down	7.4517e-09	NA	GO:0046872//metal ion binding;GO:0051213//dioxygenase activity	NA	K04125//gibberellin 2-oxidase [EC:1.14.11.13]	XP_004153456.2//PREDICTED: gibberellin 2-beta-dioxygenase 8 [Cucumis sativus]	Gibberellin 2-beta-dioxygenase 8
CsaV3_1G034440.1	849	52.8677	206.789	1.9677	1.21998e-14	Up	4.03667e-17	NA	GO:0016787//hydrolase activity	GO:0008152//metabolic process	K07025//putative hydrolase of the HAD superfamily	KGN65739.1//hypothetical protein Csa_1G523630 [Cucumis sativus]	Haloacid dehalogenase-like hydrolase (HAD) superfamily protein
CsaV3_4G002130.1	1836	225.684	477.437	1.081	1.36683e-09	Up	1.03276e-11	NA	NA	NA	K14487//auxin responsive GH3 gene family	XP_004152165.1//PREDICTED: indole-3-acetic acid-amido synthetase GH3.17-like [Cucumis sativus]	indole-3-acetic acid-amido synthetase GH3.17-like
CsaV3_5G012930.1	321	25.1309	0.675006	-5.21842	0.000464171	Down	1.75133e-05	NA	NA	NA	NA	XP_018469246.1//PREDICTED: cysteine proteinase inhibitor 4-like [Raphanus sativus]	Cysteine proteinase inhibitor
CsaV3_5G037340.1	1005	42.4668	14.4766	-1.55261	0.00666534	Down	0.000426603	GO:0016021//integral component of membrane	GO:0022857//transmembrane transporter activity	NA	K00801//farnesyl-diphosphate farnesyltransferase [EC:2.5.1.21];K07874//Ras-related protein Rab-1A	XP_011655969.1//PREDICTED: WAT1-related protein At3g28050-like isoform X1 [Cucumis sativus];XP_011655972.1//PREDICTED: WAT1-related protein At3g28050-like isoform X3 [Cucumis sativus]	WAT1-related protein
CsaV3_7G008010.1	741	377.633	757.645	1.00454	0.000137891	Up	4.15247e-06	NA	NA	NA	K02184//formin 2	XP_004136948.2//PREDICTED: classical arabinogalactan protein 9 [Cucumis sativus]	classical arabinogalactan protein 9
CsaV3_5G030860.1	1530	1420.91	666.48	-1.09218	1.3942e-05	Down	2.9882e-07	NA	GO:0005506//iron ion binding;GO:0020037//heme binding;GO:0016705//oxidoreductase activity, acting on paired donors, with incorporation or reduction of molecular oxygen;GO:0004497//monooxygenase activity	NA	K20617//cytochrome P450 family 71 subfamily A;K01773//aldoxime dehydratase [EC:4.99.1.-];K00517	XP_004135496.2//PREDICTED: cytochrome P450 71B26-like isoform X2 [Cucumis sativus]	Cytochrome P450
CsaV3_1G011830.1	978	156.024	66.2561	-1.23564	0.000194121	Down	6.23136e-06	GO:0016021//integral component of membrane	NA	NA	NA	XP_004146585.1//PREDICTED: uncharacterized protein LOC101205116 [Cucumis sativus]	Cotton fiber expressed protein
CsaV3_5G002720.1	1402	7624.03	18849.8	1.30592	1.07967e-28	Up	6.93157e-32	GO:0016021//integral component of membrane	GO:0004190//aspartic-type endopeptidase activity;GO:0005215//transporter activity	NA	K09597//signal peptide peptidase-like 2B [EC:3.4.23.-];K09872//aquaporin PIP	KGN50087.1//Aquaporin 1 [Cucumis sativus];XP_016719372.1//PREDICTED: signal peptide peptidase-like 2 isoform X1 [Gossypium hirsutum];XP_004143899.1//PREDICTED: signal peptide peptidase-like 2 isoform X1 [Cucumis sativus]	Signal peptide peptidase-like
CsaV3_3G019070.1	1071	2388.83	6117.92	1.35674	5.21605e-13	Up	2.18956e-15	NA	GO:0045735//nutrient reservoir activity	NA	NA	KGN57581.1//hypothetical protein Csa_3G218170 [Cucumis sativus]	glutelin type-A 2-like
CsaV3_3G009320.1	1041	440.419	70.7931	-2.6372	0.00281409	Down	0.000153289	NA	NA	NA	NA	XP_004133889.1//PREDICTED: uncharacterized protein LOC101208043 [Cucumis sativus]	Ankyrin repeat domain-containing protein
CsaV3_5G004290.1	753	322.752	683.631	1.08279	5.21068e-14	Up	1.90424e-16	GO:0016021//integral component of membrane	GO:0005215//transporter activity	NA	K09873//aquaporin TIP	XP_004152399.1//PREDICTED: probable aquaporin TIP2-2 [Cucumis sativus]	Aquaporin-like protein
CsaV3_4G002070.1	675	168.144	350.286	1.05884	2.92604e-06	Up	5.01426e-08	GO:0016021//integral component of membrane	GO:0047750//cholestenol delta-isomerase activity	GO:0016125//sterol metabolic process	K01824//cholestenol Delta-isomerase [EC:5.3.3.5]	XP_004152168.1//PREDICTED: probable 3-beta-hydroxysteroid-Delta(8),Delta(7)-isomerase [Cucumis sativus]	3-beta-hydroxysteroid-Delta(8), Delta(7)-isomerase
CsaV3_1G031060.1	1608	458.874	919.315	1.00246	3.41757e-12	Up	1.72153e-14	NA	NA	GO:0006351//transcription, DNA-templated;GO:0006355//regulation of transcription, DNA-templated	K14494//DELLA protein	XP_004146291.2//PREDICTED: DELLA protein GAI [Cucumis sativus]	DELLA protein
CsaV3_1G008950.1	1548	64.6652	29.0163	-1.15613	0.0387625	Down	0.00404681	NA	NA	NA	K07408//cytochrome P450 family 1 subfamily A polypeptide 1 [EC:1.14.14.1];K07418//cytochrome P450 family 2 subfamily J [EC:1.14.14.1]	XP_011651837.1//PREDICTED: cytochrome P450 71A1-like [Cucumis sativus]	Cytochrome P450
CsaV3_7G033410.1	2925	59.6327	25.141	-1.24606	0.00873288	Down	0.000598178	GO:0005634//nucleus	GO:0008289//lipid binding;GO:0043565//sequence-specific DNA binding	GO:0006355//regulation of transcription, DNA-templated	K09338//homeobox-leucine zipper protein	XP_004141841.1//PREDICTED: homeobox-leucine zipper protein GLABRA 2 [Cucumis sativus];XP_022154996.1//homeobox-leucine zipper protein GLABRA 2 [Momordica charantia]	Homeobox-leucine zipper protein like
CsaV3_6G016580.1	312	174.693	498.83	1.51373	1.69433e-08	Up	1.60656e-10	NA	NA	NA	NA	KGN47122.1//hypothetical protein Csa_6G188150 [Cucumis sativus]	Unknown protein
CsaV3_3G016760.1	642	190.349	9.87695	-4.26844	0.0432198	Down	0.00464449	GO:0005634//nucleus	GO:0003700//transcription factor activity, sequence-specific DNA binding;GO:0003677//DNA binding	GO:0006351//transcription, DNA-templated	K09286//EREBP-like factor	XP_004140794.1//PREDICTED: dehydration-responsive element-binding protein 1A [Cucumis sativus]	CRT/DRE-binding factor 1
CsaV3_3G009190.1	534	46.0302	2.35436	-4.28917	0.00201765	Down	0.000104524	NA	NA	NA	NA	XP_004134336.1//PREDICTED: BON1-associated protein 2-like [Cucumis sativus]	BON1-associated protein 2-like
CsaV3_4G028360.1	699	263.398	78.5006	-1.74647	0.000219024	Down	7.14973e-06	GO:0005634//nucleus	GO:0003677//DNA binding;GO:0003700//transcription factor activity, sequence-specific DNA binding	GO:0006351//transcription, DNA-templated	K09286//EREBP-like factor	XP_004142694.1//PREDICTED: ethylene-responsive transcription factor ERF014-like [Cucumis sativus]	ethylene-responsive transcription factor ERF014
CsaV3_3G013540.1	999	304.396	96.8386	-1.65229	1.4454e-12	Down	6.92399e-15	NA	NA	NA	K09528//DnaJ homolog subfamily C member 8;K20642//Rho GTPase-activating protein 22/24/25	XP_011652759.1//PREDICTED: protein FANTASTIC FOUR 3 [Cucumis sativus]	protein FANTASTIC FOUR 4
CsaV3_5G015550.1	774	122.462	55.8602	-1.13244	0.0397092	Down	0.00417703	NA	GO:0016491//oxidoreductase activity	NA	K00059//3-oxoacyl-[acyl-carrier protein] reductase [EC:1.1.1.100]	XP_004142298.1//PREDICTED: NADPH-dependent pterin aldehyde reductase-like [Cucumis sativus]	Short-chain dehydrogenase/reductase
CsaV3_5G035330.1	312	20.8857	46.8086	1.16426	0.0181312	Up	0.0015025	NA	NA	NA	NA	KGN52184.1//hypothetical protein Csa_5G613615 [Cucumis sativus]	transformer-2 protein homolog alpha-like
CsaV3_6G043720.1	1824	32.0596	12.0281	-1.41435	0.042471	Down	0.00454934	NA	NA	NA	K14487//auxin responsive GH3 gene family	XP_004141893.1//PREDICTED: probable indole-3-acetic acid-amido synthetase GH3.1 [Cucumis sativus]	Indole-3-acetic acid-amido synthetase GH3.3, putative
CsaV3_3G001980.1	1806	31.5999	7.66588	-2.0434	0.00340503	Down	0.000191721	GO:0016021//integral component of membrane	GO:0005215//transporter activity	NA	K14638//solute carrier family 15 (peptide/histidine transporter), member 3/4	XP_008448722.1//PREDICTED: protein NRT1/ PTR FAMILY 7.3-like [Cucumis melo]	protein NRT1/ PTR FAMILY 7.3-like
novel_G000307	2678	108.8	28.0365	-1.9563	0.00422583	Down	0.000248345	GO:0031429//box H/ACA snoRNP complex;GO:0019013//viral nucleocapsid	GO:0003723//RNA binding	GO:0001522//pseudouridine synthesis;GO:0006364//rRNA processing	K11128//H/ACA ribonucleoprotein complex subunit 1	XP_004147534.1//PREDICTED: putative H/ACA ribonucleoprotein complex subunit 1-like protein 1 [Cucumis sativus]	NA
CsaV3_6G014280.1	897	158.298	29.0886	-2.44412	0.000137891	Down	4.15397e-06	GO:0016021//integral component of membrane;GO:0048046//apoplast;GO:0005618//cell wall	GO:0016762//xyloglucan:xyloglucosyl transferase activity;GO:0004553//hydrolase activity, hydrolyzing O-glycosyl compounds	GO:0042546//cell wall biogenesis;GO:0010411//xyloglucan metabolic process;GO:0071555//cell wall organization	K08235//xyloglucan:xyloglucosyl transferase [EC:2.4.1.207]	XP_004145761.1//PREDICTED: probable xyloglucan endotransglucosylase/hydrolase protein 31 [Cucumis sativus]	Xyloglucan endotransglucosylase/hydrolase
CsaV3_5G003960.1	1779	1261.52	3211.32	1.348	8.04642e-07	Up	1.20802e-08	NA	NA	NA	K19791//iron transport multicopper oxidase	XP_021292723.1//monocopper oxidase-like protein SKU5 [Herrania umbratica]	monocopper oxidase-like protein SKU5
CsaV3_6G039670.1	2139	226.738	476.909	1.07269	5.71997e-06	Up	1.05648e-07	GO:0005737//cytoplasm	GO:0045548//phenylalanine ammonia-lyase activity	GO:0009800//cinnamic acid biosynthetic process;GO:0006559//L-phenylalanine catabolic process	K10775//phenylalanine ammonia-lyase [EC:4.3.1.24]	AKN08993.1//phenylalanine ammonia-lyase [Luffa aegyptiaca]	Phenylalanine ammonia-lyase
CsaV3_3G016950.1	882	349.418	125.542	-1.47679	3.40759e-05	Down	8.59933e-07	GO:0005634//nucleus	GO:0043565//sequence-specific DNA binding;GO:0003700//transcription factor activity, sequence-specific DNA binding	NA	K09419//heat shock transcription factor, other eukaryote	XP_004140783.1//PREDICTED: heat stress transcription factor B-2b-like [Cucumis sativus]	heat stress transcription factor B-2b-like
CsaV3_6G021720.1	2256	1194.65	2641.24	1.14463	7.41777e-14	Up	2.82072e-16	GO:0005634//nucleus	GO:0003677//DNA binding	GO:0009734//auxin-activated signaling pathway;GO:0006351//transcription, DNA-templated;GO:0006355//regulation of transcription, DNA-templated	K14486//auxin response factor	BAD19065.1//auxin response factor 5 [Cucumis sativus]	Auxin response factor
CsaV3_6G001110.1	2262	579.604	205.734	-1.49429	1.22512e-07	Down	1.50652e-09	NA	NA	NA	K13118//protein DGCR14;K15502//serine/threonine-protein phosphatase 6 regulatory ankyrin repeat subunit A	XP_022133467.1//ankyrin repeat domain-containing protein 50 [Momordica charantia]	ankyrin-3
CsaV3_6G051520.1	798	4165.03	14591.2	1.8087	9.18738e-33	Up	3.62976e-36	GO:0016021//integral component of membrane;GO:0009535//chloroplast thylakoid membrane;GO:0009522//photosystem I;GO:0009523//photosystem II	GO:0016168//chlorophyll binding	GO:0009765//photosynthesis, light harvesting;GO:0018298//protein-chromophore linkage	K08912//light-harvesting complex II chlorophyll a/b binding protein 1	XP_011658281.1//PREDICTED: chlorophyll a-b binding protein of LHCII type I, chloroplastic [Cucumis sativus]	Chlorophyll a-b binding protein, chloroplastic
CsaV3_3G030690.1	1527	666.88	288.974	-1.20649	0.000474329	Down	1.80605e-05	GO:0016020//membrane;GO:0016021//integral component of membrane	GO:0016709//oxidoreductase activity, acting on paired donors, with incorporation or reduction of molecular oxygen, NAD(P)H as one donor, and incorporation of one atom of oxygen;GO:0004497//monooxygenase activity;GO:0020037//heme binding;GO:0005506//iron ion binding;GO:0016705//oxidoreductase activity, acting on paired donors, with incorporation or reduction of molecular oxygen	GO:0044550//secondary metabolite biosynthetic process	K05280//flavonoid 3'-monooxygenase [EC:1.14.13.21];K07410//cytochrome P450 family 1 subfamily B polypeptide 1 [EC:1.14.14.1];K00512//steroid 17alpha-monooxygenase / 17alpha-hydroxyprogesterone deacetylase [EC:1.14.14.19 1.14.14.32]	XP_022152553.1//cytochrome P450 71A1-like [Momordica charantia]	Cytochrome P450
CsaV3_7G003150.1	738	2690.3	10806.1	2.00601	0.00146335	Up	7.14038e-05	GO:0016021//integral component of membrane	NA	NA	K19519//transforming growth factor-beta-induced protein	XP_004144519.1//PREDICTED: fasciclin-like arabinogalactan protein 13 [Cucumis sativus]	fasciclin-like arabinogalactan protein 6
CsaV3_6G051530.1	798	2379.01	13126.2	2.46401	2.8426e-67	Up	1.40382e-71	GO:0009535//chloroplast thylakoid membrane;GO:0016021//integral component of membrane;GO:0009523//photosystem II;GO:0009522//photosystem I	GO:0016168//chlorophyll binding	GO:0018298//protein-chromophore linkage;GO:0009765//photosynthesis, light harvesting	K08912//light-harvesting complex II chlorophyll a/b binding protein 1	XP_004134608.2//PREDICTED: chlorophyll a-b binding protein of LHCII type I, chloroplastic-like [Cucumis sativus]	Chlorophyll a-b binding protein, chloroplastic
CsaV3_2G002480.1	1443	106.339	240.611	1.17803	3.58881e-06	Up	6.30307e-08	GO:0016021//integral component of membrane	GO:0004553//hydrolase activity, hydrolyzing O-glycosyl compounds	GO:0005975//carbohydrate metabolic process	K19893//glucan endo-1,3-beta-glucosidase 5/6 [EC:3.2.1.39];K15429//tRNA (guanine37-N1)-methyltransferase [EC:2.1.1.228]	XP_004139424.2//PREDICTED: glucan endo-1,3-beta-glucosidase 8 isoform X1 [Cucumis sativus];XP_011648666.1//PREDICTED: glucan endo-1,3-beta-glucosidase 8 isoform X2 [Cucumis sativus]	Glucan endo-1,3-beta-glucosidase
CsaV3_1G012620.1	1146	18.2888	42.5035	1.21662	0.0446978	Up	0.00484305	NA	GO:0016788//hydrolase activity, acting on ester bonds	NA	K00679//phospholipid:diacylglycerol acyltransferase [EC:2.3.1.158];K01188//beta-glucosidase [EC:3.2.1.21];K10960//geranylgeranyl diphosphate/geranylgeranyl-bacteriochlorophyllide a reductase [EC:1.3.1.83 1.3.1.111];K21026//acetylajmaline esterase [EC:3.1.1.80]	XP_004148784.1//PREDICTED: GDSL esterase/lipase At5g45960-like [Cucumis sativus]	GDSL esterase/lipase At5g45960-like
CsaV3_UNG208300.1	1558	54.2249	126.557	1.22277	0.00022384	Up	7.34479e-06	GO:0045261//proton-transporting ATP synthase complex, catalytic core F(1);GO:0009535//chloroplast thylakoid membrane	GO:0046933//proton-transporting ATP synthase activity, rotational mechanism;GO:0005524//ATP binding	GO:0015986//ATP synthesis coupled proton transport	K02111//F-type H+-transporting ATPase subunit alpha [EC:3.6.3.14]	EMT18830.1//ATP synthase subunit alpha, chloroplastic [Aegilops tauschii];ANI86462.1//ATP synthase CF1 alpha subunit (chloroplast) [Chaenomeles speciosa]	ATP synthase subunit alpha, chloroplastic
CsaV3_5G030330.1	705	622.34	125.605	-2.30881	8.00231e-13	Down	3.51724e-15	NA	GO:0008171//O-methyltransferase activity	NA	K00588//caffeoyl-CoA O-methyltransferase [EC:2.1.1.104]	XP_004135317.1//PREDICTED: putative caffeoyl-CoA O-methyltransferase At1g67980 [Cucumis sativus]	Caffeoyl-CoA O-methyltransferase
CsaV3_4G009510.1	918	566.863	230.892	-1.29578	0.00109192	Down	5.015e-05	NA	NA	NA	K14299//nucleoporin SEH1	XP_004137161.1//PREDICTED: protein EXORDIUM-like 2 [Cucumis sativus]	protein EXORDIUM-like 2
CsaV3_5G013680.1	2310	427.552	136.597	-1.64617	1.83693e-13	Down	7.4388e-16	NA	GO:0004252//serine-type endopeptidase activity	NA	K12663//Delta(3,5)-Delta(2,4)-dienoyl-CoA isomerase [EC:5.3.3.-];K01183//chitinase [EC:3.2.1.14];K04733//interleukin-1 receptor-associated kinase 4 [EC:2.7.11.1];K13199//plasminogen activator inhibitor 1 RNA-binding protein	XP_004140477.2//PREDICTED: subtilisin-like protease SBT1.1 [Cucumis sativus]	subtilisin-like protease SBT1.1
CsaV3_3G006590.1	318	5.61154	24.3341	2.11651	0.0235663	Up	0.00212166	NA	NA	NA	NA	KGN56274.1//hypothetical protein Csa_3G110710 [Cucumis sativus]	Unknown protein
CsaV3_1G011020.1	906	513.443	1052.2	1.03514	0.00334215	Up	0.00018684	GO:0048046//apoplast;GO:0005618//cell wall	GO:0016762//xyloglucan:xyloglucosyl transferase activity;GO:0004553//hydrolase activity, hydrolyzing O-glycosyl compounds	GO:0071555//cell wall organization;GO:0010411//xyloglucan metabolic process;GO:0042546//cell wall biogenesis	K08235//xyloglucan:xyloglucosyl transferase [EC:2.4.1.207]	XP_004153451.1//PREDICTED: probable xyloglucan endotransglucosylase/hydrolase protein 8 [Cucumis sativus]	Xyloglucan endotransglucosylase/hydrolase
CsaV3_1G013610.1	900	137.674	58.9759	-1.22306	0.0277117	Down	0.00263309	GO:0048046//apoplast;GO:0005618//cell wall	GO:0004553//hydrolase activity, hydrolyzing O-glycosyl compounds;GO:0016762//xyloglucan:xyloglucosyl transferase activity	GO:0042546//cell wall biogenesis;GO:0010411//xyloglucan metabolic process;GO:0071555//cell wall organization	K08235//xyloglucan:xyloglucosyl transferase [EC:2.4.1.207]	XP_004147295.2//PREDICTED: probable xyloglucan endotransglucosylase/hydrolase protein 31 [Cucumis sativus]	Xyloglucan endotransglucosylase/hydrolase
CsaV3_3G034340.1	552	101.836	49.8085	-1.03178	0.00714875	Down	0.000467781	NA	NA	NA	NA	XP_004137744.1//PREDICTED: uncharacterized protein LOC101218677 [Cucumis sativus]	PAR1 protein
CsaV3_2G026210.1	723	374.416	34.7736	-3.42858	0.0272374	Down	0.00257286	NA	GO:0003676//nucleic acid binding	NA	NA	XP_004142888.1//PREDICTED: zinc finger protein ZAT10-like [Cucumis sativus]	zinc finger protein ZAT10-like
novel_G000044	2096	118.258	321.155	1.44133	8.69453e-13	Up	3.90736e-15	GO:0016021//integral component of membrane	GO:0022857//transmembrane transporter activity	NA	K00801//farnesyl-diphosphate farnesyltransferase [EC:2.5.1.21]	XP_004149891.1//PREDICTED: WAT1-related protein At4g28040-like [Cucumis sativus]	NA
CsaV3_3G044870.1	1029	103.229	25.065	-2.04209	1.16292e-05	Down	2.40061e-07	NA	GO:0016757//transferase activity, transferring glycosyl groups	NA	K20893//probable galacturonosyltransferase-like 1 [EC:2.4.1.-]	XP_004147816.1//PREDICTED: probable galacturonosyltransferase-like 1 [Cucumis sativus]	Hexosyltransferase
CsaV3_3G038520.1	1047	86.4982	231.48	1.42015	0.000372845	Up	1.34498e-05	NA	NA	NA	NA	XP_004136552.2//PREDICTED: F-box/kelch-repeat protein At2g44130-like [Cucumis sativus]	F-box/kelch-repeat protein
CsaV3_3G043540.1	1677	7.92252	40.477	2.35307	0.000372845	Up	1.34694e-05	NA	NA	NA	K19589//release factor glutamine methyltransferase [EC:2.1.1.297];K11000//callose synthase [EC:2.4.1.-];K19090//CRISPR-associated protein Cas5t;K01074//palmitoyl-protein thioesterase [EC:3.1.2.22]	XP_004141212.2//PREDICTED: putative pentatricopeptide repeat-containing protein At5g37570 [Cucumis sativus]	Pentatricopeptide repeat-containing protein family
CsaV3_7G033530.1	1873	357.952	1060.92	1.56748	1.04961e-16	Up	2.6436e-19	NA	GO:0051536//iron-sulfur cluster binding;GO:0009055//electron carrier activity	NA	K09873//aquaporin TIP	XP_004141758.1//PREDICTED: photosynthetic NDH subunit of subcomplex B 3, chloroplastic [Cucumis sativus]	photosynthetic NDH subunit of subcomplex B 3, chloroplastic
CsaV3_6G014970.1	372	192.045	39.1378	-2.29481	2.8475e-08	Down	2.79842e-10	NA	NA	NA	NA	KGN46948.1//hypothetical protein Csa_6G152340 [Cucumis sativus]	Protein bic1
CsaV3_3G049320.1	1438	1046.33	2115.6	1.01572	1.78358e-14	Up	5.9896e-17	NA	NA	NA	K12191//charged multivesicular body protein 2A	XP_004148490.1//PREDICTED: protein LOL1 [Cucumis sativus]	Protein lsd1
CsaV3_3G011170.1	897	152.259	68.0678	-1.16148	0.000304565	Down	1.05437e-05	NA	NA	NA	NA	XP_004134009.1//PREDICTED: protein SULFUR DEFICIENCY-INDUCED 1 [Cucumis sativus]	protein SULFUR DEFICIENCY-INDUCED 1
CsaV3_6G029680.1	2796	8.4384	259.716	4.94382	0.000142251	Up	4.3134e-06	NA	GO:0046872//metal ion binding	NA	K10615//E3 ubiquitin-protein ligase HERC4 [EC:2.3.2.26]	XP_004148808.1//PREDICTED: uncharacterized protein LOC101222741 [Cucumis sativus]	Regulator of chromosome condensation (RCC1) family with FYVE zinc finger domain-containing protein
CsaV3_3G005500.1	372	148.944	7.65368	-4.28248	0.0157412	Down	0.00124381	NA	GO:0005509//calcium ion binding	NA	K16465//centrin-1;K10840//centrin-2	XP_004152909.1//PREDICTED: calcium-binding protein PBP1 [Cucumis sativus]	calcium-binding protein PBP1-like
CsaV3_6G003660.1	861	51.2632	15.4508	-1.73024	0.00149662	Down	7.33193e-05	NA	GO:0003677//DNA binding	NA	K09422//myb proto-oncogene protein, plant	XP_004140978.2//PREDICTED: transcription factor MYB108-like [Cucumis sativus]	MYB transcription factor
CsaV3_2G030340.1	819	410.697	177.435	-1.21079	0.00539508	Down	0.000330914	GO:0005634//nucleus;GO:0016021//integral component of membrane	GO:0003680//AT DNA binding;GO:0003700//transcription factor activity, sequence-specific DNA binding	GO:0006351//transcription, DNA-templated	NA	XP_004148420.1//PREDICTED: AT-hook motif nuclear-localized protein 17 [Cucumis sativus]	AT-hook motif nuclear-localized protein
novel_G000453	536	14.099	67.1334	2.25143	0.000261818	Up	8.84408e-06	NA	NA	GO:0009733//response to auxin	K14488//SAUR family protein	XP_011658575.1//PREDICTED: auxin-induced protein 15A-like [Cucumis sativus]	NA
CsaV3_3G027050.1	1518	35.3816	147.057	2.0553	5.21605e-13	Up	2.18287e-15	NA	GO:0016705//oxidoreductase activity, acting on paired donors, with incorporation or reduction of molecular oxygen;GO:0020037//heme binding;GO:0005506//iron ion binding;GO:0004497//monooxygenase activity	NA	K20665//jasmonoyl-isoleucine 12-hydroxylase [EC:1.14.-.-]	XP_011651558.1//PREDICTED: cytochrome P450 94B3 [Cucumis sativus]	Cytochrome P450
CsaV3_7G008370.1	969	724.076	345.455	-1.06765	8.38427e-08	Down	9.68897e-10	GO:0016021//integral component of membrane	NA	GO:0045492//xylan biosynthetic process	K18801//glucuronoxylan 4-O-methyltransferase [EC:2.1.1.112]	XP_004136972.1//PREDICTED: protein IRX15-LIKE-like [Cucumis sativus]	protein IRX15-LIKE-like
CsaV3_4G034320.1	1413	5.63565	49.6464	3.13904	4.8108e-08	Up	5.01298e-10	NA	GO:0004497//monooxygenase activity;GO:0020037//heme binding;GO:0005506//iron ion binding;GO:0016705//oxidoreductase activity, acting on paired donors, with incorporation or reduction of molecular oxygen	NA	K09843//(+)-abscisic acid 8'-hydroxylase [EC:1.14.13.93]	XP_004141255.1//PREDICTED: abscisic acid 8'-hydroxylase 4-like [Cucumis sativus]	Abscisic acid 8'-hydroxylase
CsaV3_1G029460.1	558	107.183	311.91	1.54106	8.84278e-13	Up	4.01766e-15	NA	GO:0046983//protein dimerization activity	NA	NA	XP_004149880.1//PREDICTED: transcription factor IBH1 [Cucumis sativus]	Transcription factor like
CsaV3_1G031470.1	885	215.82	669.591	1.63345	7.08978e-22	Up	8.75324e-25	GO:0048046//apoplast;GO:0016021//integral component of membrane;GO:0005618//cell wall	GO:0004553//hydrolase activity, hydrolyzing O-glycosyl compounds;GO:0016762//xyloglucan:xyloglucosyl transferase activity	GO:0071555//cell wall organization;GO:0010411//xyloglucan metabolic process;GO:0042546//cell wall biogenesis	K08235//xyloglucan:xyloglucosyl transferase [EC:2.4.1.207]	XP_004146359.1//PREDICTED: xyloglucan endotransglucosylase/hydrolase protein 24 [Cucumis sativus]	Xyloglucan endotransglucosylase/hydrolase
CsaV3_4G035350.1	1575	1026.8	2402.78	1.22655	5.23082e-12	Up	2.71241e-14	GO:0016021//integral component of membrane	GO:0004506//squalene monooxygenase activity;GO:0050660//flavin adenine dinucleotide binding	NA	K00511//squalene monooxygenase [EC:1.14.14.17]	XP_004141303.1//PREDICTED: squalene monooxygenase-like [Cucumis sativus]	squalene monooxygenase-like
CsaV3_2G011650.1	2244	156.72	8.72332	-4.16717	0.0305452	Down	0.00297472	GO:0016021//integral component of membrane	GO:0005506//iron ion binding;GO:0020037//heme binding;GO:0016705//oxidoreductase activity, acting on paired donors, with incorporation or reduction of molecular oxygen;GO:0004497//monooxygenase activity	NA	K20661//cytochrome P450 family 714 subfamily A polypeptide 1	XP_004139011.2//PREDICTED: cytochrome P450 714C2-like [Cucumis sativus]	cytochrome P450 714C2-like
CsaV3_4G034720.1	994	142.904	311.306	1.12329	1.77351e-05	Up	3.94132e-07	NA	GO:0016787//hydrolase activity	NA	K13051//beta-aspartyl-peptidase (threonine type) [EC:3.4.19.5]	XP_004141273.1//PREDICTED: probable isoaspartyl peptidase/L-asparaginase 2 [Cucumis sativus]	Isoaspartyl peptidase/L-asparaginase
CsaV3_5G002120.1	486	31.049	11.405	-1.44487	0.0387115	Down	0.00403193	NA	NA	NA	NA	NA	Avr9/Cf-9 rapidly elicited protein
CsaV3_7G022740.1	1040	92.2536	40.1633	-1.19973	0.00195905	Down	0.000100231	NA	NA	NA	K13944	XP_004139827.1//PREDICTED: LOB domain-containing protein 4-like [Cucumis sativus]	LOB domain-containing protein, putative
CsaV3_3G011820.1	1806	110.794	40.8712	-1.43873	2.87139e-06	Down	4.90641e-08	GO:0016021//integral component of membrane	GO:0005215//transporter activity	NA	K14638//solute carrier family 15 (peptide/histidine transporter), member 3/4	XP_011650916.1//PREDICTED: protein NRT1/ PTR FAMILY 5.2-like [Cucumis sativus]	protein NRT1/ PTR FAMILY 5.2-like
CsaV3_4G028950.1	1470	29.278	0.359718	-6.34681	7.62118e-05	Down	2.12274e-06	NA	GO:0016758//transferase activity, transferring hexosyl groups	GO:0008152//metabolic process	K13495//cis-zeatin O-glucosyltransferase [EC:2.4.1.215]	XP_011653834.1//PREDICTED: zeatin O-glucosyltransferase-like [Cucumis sativus]	Glycosyltransferase
CsaV3_1G012340.1	858	346.598	2844	3.03658	1.22896e-05	Up	2.54907e-07	NA	NA	NA	NA	XP_004146604.1//PREDICTED: uncharacterized protein LOC101209953 [Cucumis sativus]	Protein of unknown function (DUF506)
CsaV3_1G028640.1	1137	49.1305	14.6923	-1.74155	0.000587347	Down	2.3234e-05	NA	GO:0008061//chitin binding;GO:0004553//hydrolase activity, hydrolyzing O-glycosyl compounds	GO:0005975//carbohydrate metabolic process	K01183//chitinase [EC:3.2.1.14]	XP_004146700.1//PREDICTED: acidic mammalian chitinase-like [Cucumis sativus]	chitotriosidase-1-like
CsaV3_3G002860.1	477	6.54319	0.180172	-5.18254	0.0254882	Down	0.00234252	NA	NA	NA	K11855//ubiquitin carboxyl-terminal hydrolase 36/42 [EC:3.4.19.12];K02883//large subunit ribosomal protein L18e	XP_004147199.1//PREDICTED: 14 kDa proline-rich protein DC2.15-like [Cucumis sativus]	14 kDa proline-rich protein DC2.15-like
CsaV3_1G033440.1	1122	257.91	526.525	1.02963	4.71535e-09	Up	3.88105e-11	NA	NA	NA	K04733//interleukin-1 receptor-associated kinase 4 [EC:2.7.11.1];K16573//gamma-tubulin complex component 6	XP_004149051.1//PREDICTED: protein trichome birefringence-like 37 [Cucumis sativus]	Protein trichome birefringence-like
novel_G000182	1012	16.4526	49.7062	1.59511	0.011726	Up	0.000854736	NA	GO:0016491//oxidoreductase activity	NA	K13070//momilactone-A synthase [EC:1.1.1.295];K09841//xanthoxin dehydrogenase [EC:1.1.1.288]	XP_004136701.2//PREDICTED: secoisolariciresinol dehydrogenase-like [Cucumis sativus]	NA
CsaV3_2G030250.1	1464	917.928	365.445	-1.32873	3.61277e-10	Down	2.42648e-12	NA	GO:0004056//argininosuccinate lyase activity	GO:0042450//arginine biosynthetic process via ornithine	K01755//argininosuccinate lyase [EC:4.3.2.1]	XP_004152599.1//PREDICTED: argininosuccinate lyase, chloroplastic [Cucumis sativus]	Argininosuccinate lyase
CsaV3_4G001170.1	534	76.3066	20.0101	-1.93108	0.000284133	Down	9.75221e-06	NA	NA	GO:0006950//response to stress	NA	XP_004152228.1//PREDICTED: universal stress protein A-like protein [Cucumis sativus]	universal stress protein A-like protein
novel_G000265	2223	62.9855	145.53	1.20823	0.0196418	Up	0.00167036	GO:0016021//integral component of membrane	GO:0016705//oxidoreductase activity, acting on paired donors, with incorporation or reduction of molecular oxygen;GO:0020037//heme binding;GO:0005506//iron ion binding;GO:0004497//monooxygenase activity	NA	K07428//cytochrome P450 family 4 subfamily X [EC:1.14.14.1];K07426//cytochrome P450 family 4 subfamily B polypeptide 1 [EC:1.14.14.1]	XP_008452436.1//PREDICTED: cytochrome P450 CYP72A219-like [Cucumis melo]	NA
CsaV3_2G001820.1	579	69.7651	423.634	2.60224	0.0158953	Up	0.00126193	NA	NA	NA	NA	XP_004141029.1//PREDICTED: uncharacterized protein LOC101219805 [Cucumis sativus]	oxidative stress 3
CsaV3_3G035190.1	1926	49.3048	18.189	-1.43866	0.00922761	Down	0.000638901	GO:0000145//exocyst	NA	GO:0006887//exocytosis	K07195//exocyst complex component 7	XP_004137948.1//PREDICTED: exocyst complex component EXO70B1-like [Cucumis sativus]	Exocyst subunit Exo70 family protein
CsaV3_3G031580.1	798	3899.01	20917.6	2.42354	1.92434e-32	Up	8.55304e-36	GO:0009535//chloroplast thylakoid membrane;GO:0016021//integral component of membrane;GO:0009523//photosystem II;GO:0009522//photosystem I	GO:0016168//chlorophyll binding	GO:0018298//protein-chromophore linkage;GO:0009765//photosynthesis, light harvesting	K08912//light-harvesting complex II chlorophyll a/b binding protein 1	XP_004148579.1//PREDICTED: chlorophyll a-b binding protein of LHCII type 1-like [Cucumis sativus]	Chlorophyll a-b binding protein, chloroplastic
CsaV3_3G049490.1	1982	252.447	758.759	1.58766	1.37172e-12	Up	6.50331e-15	GO:0005634//nucleus	GO:0003677//DNA binding	GO:0006351//transcription, DNA-templated;GO:0000160//phosphorelay signal transduction system;GO:0006355//regulation of transcription, DNA-templated	K14491//two-component response regulator ARR-B family	XP_011652667.1//PREDICTED: two-component response regulator-like APRR2 isoform X4 [Cucumis sativus]	Two-component response regulator-like protein APRR2
CsaV3_5G002070.1	915	57.0997	20.3613	-1.48765	0.0214218	Down	0.0018704	GO:0005634//nucleus	GO:0003677//DNA binding;GO:0003700//transcription factor activity, sequence-specific DNA binding	GO:0006351//transcription, DNA-templated	K09286//EREBP-like factor	XP_004143870.1//PREDICTED: ethylene-responsive transcription factor ERF061-like [Cucumis sativus]	ethylene-responsive transcription factor ERF061-like
CsaV3_5G031740.1	273	8.61687	42.8429	2.31382	3.32855e-05	Up	8.33411e-07	NA	GO:0046983//protein dimerization activity	NA	NA	XP_011655641.1//PREDICTED: transcription factor PAR2 [Cucumis sativus]	Transcription factor
CsaV3_3G016370.1	1416	103.231	39.4002	-1.3896	0.0450556	Down	0.00490185	NA	NA	NA	K12812//ATP-dependent RNA helicase UAP56/SUB2 [EC:3.6.4.13];K18081//myotubularin-related protein 1/2 [EC:3.1.3.64 3.1.3.95];K04733//interleukin-1 receptor-associated kinase 4 [EC:2.7.11.1]	XP_004148158.1//PREDICTED: uncharacterized protein LOC101216982 [Cucumis sativus]	DUF668 domain-containing protein/DUF3475 domain-containing protein
CsaV3_6G038490.1	798	312.648	18.6827	-4.06477	0.0148091	Down	0.00114822	NA	GO:0003676//nucleic acid binding	NA	K12581//CCR4-NOT transcription complex subunit 7/8	XP_004140166.1//PREDICTED: probable CCR4-associated factor 1 homolog 9 [Cucumis sativus]	Ccr4-associated factor, putative
CsaV3_6G046570.1	1455	99.0407	341.291	1.78491	2.96932e-17	Up	7.03874e-20	GO:0016021//integral component of membrane	GO:0016705//oxidoreductase activity, acting on paired donors, with incorporation or reduction of molecular oxygen;GO:0005506//iron ion binding;GO:0020037//heme binding;GO:0004497//monooxygenase activity	NA	K07437//cytochrome P450 family 26 subfamily A	XP_004150006.2//PREDICTED: abscisic acid 8'-hydroxylase 3-like [Cucumis sativus]	Cytochrome P450 family protein
CsaV3_5G018790.1	474	23.1974	130.929	2.49675	1.91539e-14	Up	6.52683e-17	NA	NA	NA	NA	KGN49803.1//hypothetical protein Csa_5G136870 [Cucumis sativus]	Ileal sodium/bile acid cotransporter, putative
CsaV3_2G002710.1	396	3.97288	20.7139	2.38234	0.0119933	Up	0.000877653	NA	GO:0046872//metal ion binding	NA	K13811//3'-phosphoadenosine 5'-phosphosulfate synthase [EC:2.7.7.4 2.7.1.25]	XP_004139322.1//PREDICTED: zinc finger Ran-binding domain-containing protein 2 [Cucumis sativus]	Zinc finger (Ran-binding) family protein
CsaV3_UNG232210.1	762	600.148	96.909	-2.63062	0.036387	Down	0.00372154	NA	GO:0003676//nucleic acid binding	NA	K12581//CCR4-NOT transcription complex subunit 7/8	XP_004139505.1//PREDICTED: probable CCR4-associated factor 1 homolog 11 [Cucumis sativus]	Ccr4-associated factor, putative
CsaV3_6G007970.1	2883	82.217	40.1651	-1.03349	0.0196385	Down	0.00166912	NA	NA	GO:0009733//response to auxin	K14488//SAUR family protein	XP_008460183.1//PREDICTED: uncharacterized protein LOC103499068 [Cucumis melo]	auxin-responsive protein SAUR36
CsaV3_5G008950.1	879	1361.2	2738.6	1.00856	9.68301e-20	Up	1.53023e-22	GO:0016021//integral component of membrane	GO:0005215//transporter activity	NA	K09872//aquaporin PIP	KGN50639.1//hypothetical protein Csa_5G199270 [Cucumis sativus]	Aquaporin
CsaV3_2G001530.1	810	36.2767	129.756	1.83868	1.50359e-09	Up	1.14353e-11	GO:0016021//integral component of membrane	NA	NA	K17294//tetraspanin-4;K17345//tetraspanin-5	XP_022154738.1//tetraspanin-2 [Momordica charantia]	tetraspanin-2
CsaV3_3G046910.1	396	17.9502	45.7957	1.35121	0.0091779	Up	0.000634553	GO:0005834//heterotrimeric G-protein complex	NA	GO:0007186//G-protein coupled receptor signaling pathway	K03320//ammonium transporter, Amt family;K07973//guanine nucleotide-binding protein subunit gamma, other	XP_004136323.1//PREDICTED: guanine nucleotide-binding protein subunit gamma 2-like [Cucumis sativus]	guanine nucleotide-binding protein subunit gamma 2-like
CsaV3_1G013870.1	828	13.1435	1.67286	-2.97396	0.0204409	Down	0.00175649	NA	GO:0004089//carbonate dehydratase activity;GO:0008270//zinc ion binding	GO:0006730//one-carbon metabolic process	K01674//carbonic anhydrase [EC:4.2.1.1]	XP_011653931.1//PREDICTED: alpha carbonic anhydrase 7-like [Cucumis sativus]	alpha carbonic anhydrase 7-like
CsaV3_3G008130.1	564	455.793	203.71	-1.16186	2.18769e-06	Down	3.60851e-08	GO:0019898//extrinsic component of membrane;GO:0009654//photosystem II oxygen evolving complex	GO:0005509//calcium ion binding	GO:0015979//photosynthesis	K08901//photosystem II oxygen-evolving enhancer protein 3	XP_004133817.1//PREDICTED: photosynthetic NDH subunit of lumenal location 2, chloroplastic [Cucumis sativus]	Oxygen-evolving enhancer 3-2, chloroplastic-like protein
CsaV3_5G030090.1	402	78.3206	260.336	1.73291	6.5201e-06	Up	1.23325e-07	NA	NA	NA	NA	XP_004135338.1//PREDICTED: uncharacterized protein LOC101217329 [Cucumis sativus]	Zinc transporter like
CsaV3_4G010260.1	1131	72.9475	148.595	1.02646	0.00176628	Up	8.85363e-05	NA	NA	NA	K08233//polyneuridine-aldehyde esterase [EC:3.1.1.78];K13544//pheophorbidase [EC:3.1.1.82]	XP_004137134.1//PREDICTED: putative methylesterase 11, chloroplastic [Cucumis sativus]	Methyl esterase
CsaV3_2G010130.1	1335	73.4608	29.7394	-1.3046	0.00821835	Down	0.000554005	NA	GO:0004842//ubiquitin-protein transferase activity	NA	K08332	XP_004152860.1//PREDICTED: U-box domain-containing protein 9-like [Cucumis sativus]	RING-type E3 ubiquitin transferase
CsaV3_1G000210.1	915	579.769	170.065	-1.76939	0.0465845	Down	0.0051165	NA	NA	NA	K15340//DNA cross-link repair 1A protein	XP_011649522.1//PREDICTED: uncharacterized protein LOC101208783 [Cucumis sativus]	Sterile alpha motif domain-containing protein
CsaV3_1G022900.1	1113	223.977	41.1186	-2.44549	2.15177e-19	Down	3.50676e-22	NA	GO:0004805//trehalose-phosphatase activity	GO:0005992//trehalose biosynthetic process	K01087//trehalose 6-phosphate phosphatase [EC:3.1.3.12]	XP_004150660.1//PREDICTED: probable trehalose-phosphate phosphatase J isoform X1 [Cucumis sativus]	Trehalose 6-phosphate phosphatase
CsaV3_4G036090.1	1368	1251.89	2508.39	1.00265	0.000147195	Up	4.48512e-06	NA	NA	NA	NA	XP_004141345.1//PREDICTED: vitellogenin-2-like [Cucumis sativus]	vitellogenin-2
CsaV3_6G048290.1	1722	40.25	13.7858	-1.5458	0.00680477	Down	0.000436535	NA	GO:0008017//microtubule binding	GO:0007010//cytoskeleton organization	K11498//centromeric protein E;K20478//golgin subfamily B member 1;K10400//kinesin family member 15	XP_011658112.1//PREDICTED: microtubule-associated protein 70-5 [Cucumis sativus]	microtubule-associated protein 70-5
CsaV3_5G006290.1	1251	1014.86	2327.53	1.19752	0.0446621	Up	0.00483559	NA	GO:0003723//RNA binding	NA	K12741//heterogeneous nuclear ribonucleoprotein A1/A3	XP_011654915.1//PREDICTED: RNA-binding protein 38 isoform X2 [Cucumis sativus]	RNA-binding protein 38
CsaV3_6G009430.1	853	391.994	1079.46	1.46141	1.84886e-08	Up	1.77768e-10	NA	NA	NA	K19891//glucan endo-1,3-beta-glucosidase 1/2/3 [EC:3.2.1.39];K19892//glucan endo-1,3-beta-glucosidase 4 [EC:3.2.1.39]	XP_008464181.1//PREDICTED: glucan endo-1,3-beta-glucosidase 12 isoform X2 [Cucumis melo];XP_004140010.1//PREDICTED: glucan endo-1,3-beta-glucosidase 12 [Cucumis sativus]	Glucan endo-1,3-beta-glucosidase 1
CsaV3_4G035420.1	945	39.5681	137.352	1.79547	6.98837e-06	Up	1.34252e-07	NA	GO:0046872//metal ion binding	NA	K07560//D-tyrosyl-tRNA(Tyr) deacylase [EC:3.1.-.-];K15172//transcription elongation factor SPT5	XP_004141305.1//PREDICTED: zinc finger CCCH domain-containing protein 23-like [Cucumis sativus]	zinc finger CCCH domain-containing protein 20-like
CsaV3_6G004770.1	1086	597.063	193.189	-1.62787	1.88606e-10	Down	1.22018e-12	NA	GO:0016491//oxidoreductase activity	NA	NA	XP_022134449.1//uncharacterized oxidoreductase At4g09670-like [Momordica charantia]	Oxidoreductase family protein
CsaV3_4G027870.1	579	301.655	135.888	-1.15048	0.00771145	Down	0.000510314	NA	GO:0005509//calcium ion binding	NA	K13448//calcium-binding protein CML	XP_004151276.1//PREDICTED: probable calcium-binding protein CML36 [Cucumis sativus]	EF hand calcium-binding family protein
CsaV3_4G009060.1	525	194.994	856.826	2.13557	1.72128e-12	Up	8.41554e-15	NA	NA	NA	K14709//solute carrier family 39 (zinc transporter), member 1/2/3	XP_011654350.1//PREDICTED: classical arabinogalactan protein 9 [Cucumis sativus]	Unknown protein
CsaV3_1G001740.1	561	173.06	570.585	1.72117	5.2612e-21	Up	7.01529e-24	NA	GO:0046872//metal ion binding	NA	K09377//cysteine and glycine-rich protein	XP_004138126.1//PREDICTED: LIM domain-containing protein WLIM1-like [Cucumis sativus]	LIM domain-containing protein
CsaV3_UNG054460.1	1338	81.5597	8.34796	-3.28836	3.69277e-06	Down	6.52877e-08	NA	GO:0030170//pyridoxal phosphate binding;GO:0016847//1-aminocyclopropane-1-carboxylate synthase activity	NA	K01762//1-aminocyclopropane-1-carboxylate synthase [EC:4.4.1.14]	NP_001292629.1//1-aminocyclopropane-1-carboxylate synthase 7 [Cucumis sativus]	1-aminocyclopropane-1-carboxylate synthase
CsaV3_3G037200.1	1140	7.26351	39.5937	2.44653	0.000582947	Up	2.29736e-05	GO:0016021//integral component of membrane	NA	NA	NA	XP_004149212.1//PREDICTED: uncharacterized protein LOC101206403 [Cucumis sativus]	Alpha/Beta hydrolase
CsaV3_6G036940.1	471	38.7186	164.48	2.08681	1.18546e-12	Up	5.56171e-15	NA	NA	NA	NA	KGN47879.1//hypothetical protein Csa_6G409360 [Cucumis sativus]	Unknown protein
CsaV3_6G050590.1	1122	179.218	445.984	1.31527	7.25188e-08	Up	8.23711e-10	NA	GO:0016788//hydrolase activity, acting on ester bonds	NA	K00679//phospholipid:diacylglycerol acyltransferase [EC:2.3.1.158];K01188//beta-glucosidase [EC:3.2.1.21];K21026//acetylajmaline esterase [EC:3.1.1.80];K10960//geranylgeranyl diphosphate/geranylgeranyl-bacteriochlorophyllide a reductase [EC:1.3.1.83 1.3.1.111]	XP_004134938.1//PREDICTED: GDSL esterase/lipase At5g45950 [Cucumis sativus]	GDSL esterase/lipase At5g45950
novel_G000541	1272	59.3653	139.725	1.2349	0.014481	Up	0.00111849	NA	NA	NA	NA	CDM84612.1//unnamed protein product [Triticum aestivum]	NA
CsaV3_5G006930.1	522	23.1996	1.34767	-4.10556	0.00683974	Down	0.000441143	NA	GO:0003676//nucleic acid binding	NA	K05747//Wiskott-Aldrich syndrome protein;K14841//ribosome biogenesis protein NSA1	XP_004147699.1//PREDICTED: zinc finger protein ZAT12-like [Cucumis sativus]	zinc finger protein ZAT12-like
CsaV3_3G038400.1	2842	349.378	172.902	-1.01483	0.00499229	Down	0.000301032	GO:0016021//integral component of membrane	GO:0004180//carboxypeptidase activity	NA	K01301//N-acetylated-alpha-linked acidic dipeptidase [EC:3.4.17.21]	XP_004136724.2//PREDICTED: probable glutamate carboxypeptidase 2 [Cucumis sativus]	N-acetylated-alpha-linked acidic dipeptidase 2-like
CsaV3_4G024520.1	471	28.7511	63.2648	1.13779	0.0386448	Up	0.00402099	NA	NA	NA	NA	KGN54204.1//hypothetical protein Csa_4G293140 [Cucumis sativus]	Unknown protein
CsaV3_2G028330.1	1599	569.432	233.853	-1.28392	0.00140803	Down	6.81664e-05	NA	GO:0020037//heme binding;GO:0005506//iron ion binding;GO:0016705//oxidoreductase activity, acting on paired donors, with incorporation or reduction of molecular oxygen;GO:0004497//monooxygenase activity	NA	K01723//hydroperoxide dehydratase [EC:4.2.1.92]	NP_001274390.1//allene oxide synthase [Cucumis sativus]	Allene oxide synthase
CsaV3_1G039110.1	801	546.665	152.45	-1.84232	5.41855e-08	Down	5.86035e-10	NA	GO:0016491//oxidoreductase activity	NA	K10251//17beta-estradiol 17-dehydrogenase / very-long-chain 3-oxoacyl-CoA reductase [EC:1.1.1.62 1.1.1.330];K00059//3-oxoacyl-[acyl-carrier protein] reductase [EC:1.1.1.100];K08081//tropinone reductase I [EC:1.1.1.206]	XP_011659900.1//PREDICTED: NADPH-dependent pterin aldehyde reductase-like [Cucumis sativus];KGN66094.1//hypothetical protein Csa_1G570190 [Cucumis sativus]	Short-chain dehydrogenase/reductase
CsaV3_3G002480.1	1165	166.452	365.223	1.13367	2.8615e-05	Up	6.83968e-07	NA	GO:0016787//hydrolase activity	NA	NA	XP_011650384.1//PREDICTED: nudix hydrolase 8 isoform X1 [Cucumis sativus];XP_004147223.1//PREDICTED: nudix hydrolase 8 isoform X2 [Cucumis sativus]	Nudix hydrolase
CsaV3_1G029820.1	876	41.9015	97.7398	1.22194	0.0215649	Up	0.00188716	NA	GO:0046872//metal ion binding	NA	K13811//3'-phosphoadenosine 5'-phosphosulfate synthase [EC:2.7.7.4 2.7.1.25]	XP_008465020.2//PREDICTED: uncharacterized protein LOC103502740 isoform X3 [Cucumis melo];XP_004150016.2//PREDICTED: uncharacterized protein LOC101212261 isoform X2 [Cucumis sativus]	Zinc finger (Ran-binding) family protein
CsaV3_3G042590.1	1434	338.778	78.9306	-2.10168	0.0286882	Down	0.0027457	GO:0005576//extracellular region	GO:0004650//polygalacturonase activity	GO:0071555//cell wall organization;GO:0005975//carbohydrate metabolic process	K01184//polygalacturonase [EC:3.2.1.15]	XP_004141101.1//PREDICTED: polygalacturonase At1g48100 [Cucumis sativus]	polygalacturonase At1g48100
CsaV3_6G045220.1	1194	847.586	319.388	-1.40805	0.026724	Down	0.00249305	GO:0016021//integral component of membrane	GO:0016874//ligase activity	NA	K10664//E3 ubiquitin-protein ligase ATL6/9/15/31/42/55 [EC:2.3.2.27];K19041//E3 ubiquitin-protein ligase RNF38/44 [EC:2.3.2.27]	XP_004143556.1//PREDICTED: E3 ubiquitin-protein ligase RING1-like [Cucumis sativus]	RING-H2 finger protein
CsaV3_7G003870.1	939	36.8762	15.3741	-1.26219	0.0415854	Down	0.00443189	NA	GO:0046983//protein dimerization activity	NA	K10863//aprataxin [EC:3.-.-.-]	XP_011658716.1//PREDICTED: transcription factor bHLH117 [Cucumis sativus]	transcription factor bHLH117
CsaV3_3G008190.1	1014	30.5492	8.39624	-1.86332	0.00591177	Down	0.000372241	NA	GO:0003854//3-beta-hydroxy-delta5-steroid dehydrogenase activity	GO:0006694//steroid biosynthetic process	K21102//anthocyanidin reductase [(2S)-flavan-3-ol-forming] [EC:1.3.1.112];K08695//anthocyanidin reductase [EC:1.3.1.77];K13265//vestitone reductase [EC:1.1.1.348]	XP_011650698.1//PREDICTED: vestitone reductase [Cucumis sativus]	vestitone reductase-like
CsaV3_3G008180.1	1047	155.58	68.7894	-1.1774	3.02032e-05	Down	7.41321e-07	NA	GO:0003854//3-beta-hydroxy-delta5-steroid dehydrogenase activity	GO:0006694//steroid biosynthetic process	K21102//anthocyanidin reductase [(2S)-flavan-3-ol-forming] [EC:1.3.1.112];K08695//anthocyanidin reductase [EC:1.3.1.77]	XP_011650697.1//PREDICTED: vestitone reductase-like [Cucumis sativus]	vestitone reductase-like
CsaV3_1G042490.1	1578	448.405	161.532	-1.47298	1.36313e-05	Down	2.90141e-07	NA	GO:0004553//hydrolase activity, hydrolyzing O-glycosyl compounds	GO:0005975//carbohydrate metabolic process	K01188//beta-glucosidase [EC:3.2.1.21]	XP_008450456.2//PREDICTED: cyanogenic beta-glucosidase-like [Cucumis melo]	Beta-glucosidase
CsaV3_3G012800.1	453	19.8024	42.8447	1.11344	0.0388385	Up	0.00405667	NA	GO:0005509//calcium ion binding	NA	K13448//calcium-binding protein CML	XP_004134112.1//PREDICTED: calmodulin-like protein 11 [Cucumis sativus]	Calmodulin, putative
CsaV3_1G033540.1	1707	32.9001	5.35155	-2.62007	0.000454128	Down	1.70895e-05	GO:0016021//integral component of membrane	GO:0005215//transporter activity	GO:0006857//oligopeptide transport	K14638//solute carrier family 15 (peptide/histidine transporter), member 3/4	XP_004149060.2//PREDICTED: LOW QUALITY PROTEIN: protein NRT1/ PTR FAMILY 2.7-like [Cucumis sativus]	protein NRT1/ PTR FAMILY 2.7-like
CsaV3_1G034450.1	852	15.4638	135.576	3.13213	3.25467e-16	Up	8.67956e-19	NA	GO:0016787//hydrolase activity	GO:0008152//metabolic process	K07025//putative hydrolase of the HAD superfamily	XP_011658242.1//PREDICTED: suppressor of disruption of TFIIS [Cucumis sativus]	Haloacid dehalogenase-like hydrolase (HAD) superfamily protein
CsaV3_6G023850.1	735	291.268	88.604	-1.7169	0.000535877	Down	2.0801e-05	GO:0016021//integral component of membrane	NA	NA	K19038//E3 ubiquitin-protein ligase ATL41 [EC:2.3.2.27];K19041//E3 ubiquitin-protein ligase RNF38/44 [EC:2.3.2.27]	XP_004150504.1//PREDICTED: RING-H2 finger protein ATL2-like [Cucumis sativus]	RING-H2 finger protein ATL2-like
CsaV3_6G022500.1	466	133.992	55.957	-1.25975	0.0014019	Down	6.77099e-05	NA	NA	NA	NA	XP_011657273.1//PREDICTED: uncharacterized protein LOC101208744 [Cucumis sativus]	cAMP-regulated phosphoprotein-like protein
CsaV3_2G002270.1	915	234.664	113.85	-1.04347	0.00253854	Down	0.000136022	GO:0005634//nucleus	GO:0043565//sequence-specific DNA binding;GO:0003700//transcription factor activity, sequence-specific DNA binding	NA	K09419//heat shock transcription factor, other eukaryote	XP_004139432.1//PREDICTED: heat stress transcription factor C-1 [Cucumis sativus]	heat stress transcription factor C-1-like
CsaV3_1G039160.1	1449	179.444	89.6671	-1.00088	0.0470254	Down	0.00519279	NA	GO:0046983//protein dimerization activity	NA	K18485//myogenic factor 6	XP_004135630.2//PREDICTED: transcription factor bHLH94 [Cucumis sativus];XP_022159619.1//transcription factor bHLH94-like [Momordica charantia]	transcription factor bHLH94-like
CsaV3_7G031970.1	687	146.801	300.563	1.03381	4.31124e-06	Up	7.79255e-08	NA	NA	NA	K08825//dual specificity tyrosine-phosphorylation-regulated kinase 1 [EC:2.7.12.1]	XP_011659506.1//PREDICTED: deSI-like protein At4g17486 [Cucumis sativus]	deSI-like protein At4g17486
CsaV3_6G032030.1	537	49.6866	12.4838	-1.99279	0.00109074	Down	5.00416e-05	GO:0016021//integral component of membrane	NA	NA	NA	XP_004144205.1//PREDICTED: uncharacterized protein LOC101208645 [Cucumis sativus]	Ankyrin repeat-containing protein
CsaV3_4G037770.1	900	48.6875	107.494	1.14263	0.000154975	Up	4.82169e-06	NA	NA	NA	NA	XP_004145611.2//PREDICTED: uncharacterized protein LOC101220216 [Cucumis sativus]	Cysteine/Histidine-rich C1 domain family protein
CsaV3_4G035840.1	1491	203.439	92.718	-1.13368	0.00246066	Down	0.000130877	NA	NA	NA	K04733//interleukin-1 receptor-associated kinase 4 [EC:2.7.11.1]	XP_004141329.1//PREDICTED: putative nuclease HARBI1 [Cucumis sativus]	Harbinger transposase-derived nuclease
CsaV3_1G040040.1	1158	18.2213	72.993	2.00214	0.0124672	Up	0.000924775	GO:0005634//nucleus	GO:0004519//endonuclease activity;GO:0003677//DNA binding	NA	NA	XP_004135687.1//PREDICTED: meiotic nuclear division protein 1 homolog [Cucumis sativus]	Meiotic nuclear division protein 1 homolog
CsaV3_1G001000.1	609	36.3678	10.7312	-1.76085	0.0317634	Down	0.00311532	NA	NA	NA	NA	XP_004138082.1//PREDICTED: uncharacterized protein LOC101222072 [Cucumis sativus]	Octicosapeptide/Phox/Bem1p domain-containing protein kinase
CsaV3_2G018050.1	1014	544.481	1174.65	1.10928	0.000191183	Up	6.1276e-06	NA	NA	NA	K02357//elongation factor Ts;K17046//protein DEK;K14306//nuclear pore complex protein Nup62	XP_004147382.1//PREDICTED: neurofilament medium polypeptide-like [Cucumis sativus]	Zonadhesin
CsaV3_3G006790.1	1299	100.65	41.4803	-1.27885	5.31927e-05	Down	1.4238e-06	GO:0005634//nucleus	GO:0003677//DNA binding	GO:0006351//transcription, DNA-templated;GO:0006355//regulation of transcription, DNA-templated	K01054//acylglycerol lipase [EC:3.1.1.23];K12581//CCR4-NOT transcription complex subunit 7/8;K13126//polyadenylate-binding protein;K03094//S-phase kinase-associated protein 1	XP_011650588.1//PREDICTED: NAC domain-containing protein 55 [Cucumis sativus]	NAC domain containing protein
CsaV3_5G002450.1	725	88.7427	7.38265	-3.58742	6.25222e-05	Down	1.69513e-06	NA	GO:0046872//metal ion binding	GO:0030001//metal ion transport	K12823//ATP-dependent RNA helicase DDX5/DBP2 [EC:3.6.4.13];K10572//inositol-pentakisphosphate 2-kinase [EC:2.7.1.158];K04733//interleukin-1 receptor-associated kinase 4 [EC:2.7.11.1]	XP_011654723.1//PREDICTED: uncharacterized protein LOC105435438 [Cucumis sativus]	Heavy metal-associated domain protein
CsaV3_3G047560.1	834	220.984	702.573	1.66871	1.48318e-08	Up	1.3781e-10	NA	GO:0003723//RNA binding	NA	K12741//heterogeneous nuclear ribonucleoprotein A1/A3	XP_004136431.1//PREDICTED: RNA-binding protein 38 [Cucumis sativus]	RNA-binding protein
CsaV3_1G015730.1	981	34.657	9.71742	-1.8345	0.0071426	Down	0.000466429	NA	GO:0016757//transferase activity, transferring glycosyl groups	NA	K18819//inositol 3-alpha-galactosyltransferase [EC:2.4.1.123]	XP_004139524.1//PREDICTED: galactinol synthase 2-like [Cucumis sativus]	Hexosyltransferase
CsaV3_7G035000.1	1182	37.6092	148.954	1.98571	6.47135e-05	Up	1.76413e-06	NA	GO:0046983//protein dimerization activity	NA	K10863//aprataxin [EC:3.-.-.-];K12126//phytochrome-interacting factor 3;K13422//transcription factor MYC2	XP_004141799.1//PREDICTED: transcription factor bHLH87 [Cucumis sativus]	transcription factor bHLH87
CsaV3_7G002990.1	789	208.117	85.7834	-1.27863	1.37293e-07	Down	1.72217e-09	NA	GO:0005509//calcium ion binding	NA	NA	XP_011658679.1//PREDICTED: uncharacterized protein LOC105436072 [Cucumis sativus]	Calcium-binding EF-hand family protein
CsaV3_3G049980.1	1506	26.6977	8.03275	-1.73275	0.0272374	Down	0.00257322	NA	GO:0016787//hydrolase activity	GO:0006629//lipid metabolic process	K16818//phospholipase A1 [EC:3.1.1.32]	XP_004148351.1//PREDICTED: phospholipase A1-Ibeta2, chloroplastic [Cucumis sativus]	phospholipase A1-Ibeta2, chloroplastic
CsaV3_6G035630.1	1017	43.3044	16.0251	-1.43418	0.0198727	Down	0.00169589	GO:0016021//integral component of membrane	NA	NA	K11323//histone arginine demethylase JMJD6 [EC:1.14.11.-]	XP_022153696.1//uncharacterized protein LOC111021149 [Momordica charantia]	Polyadenylate-binding protein 1-B-binding protein
CsaV3_4G034090.1	882	23.3165	59.8251	1.3594	0.00679663	Up	0.000435677	NA	NA	NA	NA	XP_004141372.1//PREDICTED: uncharacterized protein LOC101222235 [Cucumis sativus]	AR781, pheromone receptor-like protein (DUF1645)
CsaV3_2G032150.1	624	5.63104	25.7759	2.19455	0.00634436	Up	0.000403666	GO:0005634//nucleus	NA	GO:0006351//transcription, DNA-templated;GO:0006355//regulation of transcription, DNA-templated;GO:0009734//auxin-activated signaling pathway	K14484//auxin-responsive protein IAA	XP_004138851.1//PREDICTED: auxin-responsive protein IAA29-like [Cucumis sativus]	Auxin-responsive protein
CsaV3_3G001710.1	1929	1931.75	145.863	-3.72722	0.00713396	Down	0.000465404	NA	GO:0046983//protein dimerization activity	NA	K13422//transcription factor MYC2	XP_004148739.1//PREDICTED: transcription factor MYC2-like [Cucumis sativus]	transcription factor MYC2-like
CsaV3_4G002330.1	2142	178.801	5.05748	-5.14379	0.00934856	Down	0.000649122	GO:0005737//cytoplasm	GO:0045548//phenylalanine ammonia-lyase activity	GO:0006559//L-phenylalanine catabolic process;GO:0009800//cinnamic acid biosynthetic process	K10775//phenylalanine ammonia-lyase [EC:4.3.1.24]	XP_008449237.1//PREDICTED: phenylalanine ammonia-lyase-like [Cucumis melo]	Phenylalanine ammonia-lyase
CsaV3_3G039060.1	1581	12.9332	46.853	1.85706	0.000548551	Up	2.13201e-05	NA	GO:0004497//monooxygenase activity;GO:0005506//iron ion binding;GO:0020037//heme binding;GO:0016705//oxidoreductase activity, acting on paired donors, with incorporation or reduction of molecular oxygen	NA	K00512//steroid 17alpha-monooxygenase / 17alpha-hydroxyprogesterone deacetylase [EC:1.14.14.19 1.14.14.32];K07408//cytochrome P450 family 1 subfamily A polypeptide 1 [EC:1.14.14.1];K07418//cytochrome P450 family 2 subfamily J [EC:1.14.14.1]	XP_004136741.1//PREDICTED: 3,9-dihydroxypterocarpan 6A-monooxygenase [Cucumis sativus]	Cytochrome P450, putative
CsaV3_4G031970.1	1689	82.6915	26.0842	-1.66456	0.0404777	Down	0.00429409	GO:0016021//integral component of membrane;GO:0005840//ribosome	GO:0004190//aspartic-type endopeptidase activity;GO:0003735//structural constituent of ribosome	GO:0006412//translation	K02882//large subunit ribosomal protein L18Ae;K01381//saccharopepsin [EC:3.4.23.25];K00924	XP_011653979.1//PREDICTED: aspartic proteinase nepenthesin-1 [Cucumis sativus]	aspartyl protease family protein 2
CsaV3_4G002890.1	717	649.397	290.906	-1.15855	1.25396e-06	Down	1.9569e-08	GO:0005634//nucleus	GO:0003677//DNA binding	GO:0006351//transcription, DNA-templated;GO:0006355//regulation of transcription, DNA-templated	K12581//CCR4-NOT transcription complex subunit 7/8;K01054//acylglycerol lipase [EC:3.1.1.23];K13126//polyadenylate-binding protein;K05941//glutathione gamma-glutamylcysteinyltransferase [EC:2.3.2.15]	XP_004152126.1//PREDICTED: NAC transcription factor 25 [Cucumis sativus]	NAC domain-containing protein
CsaV3_6G039710.1	2118	42.3141	5.70239	-2.8915	0.0143933	Down	0.00111029	GO:0005737//cytoplasm	GO:0045548//phenylalanine ammonia-lyase activity	GO:0009800//cinnamic acid biosynthetic process;GO:0006559//L-phenylalanine catabolic process	K10775//phenylalanine ammonia-lyase [EC:4.3.1.24]	APO14269.1//phenylalanine ammonia-lyase 3 [Luffa aegyptiaca]	Phenylalanine ammonia-lyase
CsaV3_7G000570.1	279	8.27844	24.364	1.55732	0.034834	Up	0.00352142	NA	NA	GO:0009733//response to auxin	K14488//SAUR family protein	XP_004144828.1//PREDICTED: auxin-induced protein 15A-like [Cucumis sativus]	auxin-induced protein 15A
CsaV3_1G032510.1	798	2465.63	11126.1	2.17392	9.90526e-31	Up	4.89173e-34	GO:0009522//photosystem I;GO:0009523//photosystem II;GO:0016021//integral component of membrane;GO:0009535//chloroplast thylakoid membrane	GO:0016168//chlorophyll binding	GO:0009765//photosynthesis, light harvesting;GO:0018298//protein-chromophore linkage	K08912//light-harvesting complex II chlorophyll a/b binding protein 1	XP_004147416.1//PREDICTED: chlorophyll a-b binding protein of LHCII type 1-like [Cucumis sativus]	Chlorophyll a-b binding protein, chloroplastic
CsaV3_3G047310.1	720	45.7194	8.73634	-2.38771	3.60645e-05	Down	9.17383e-07	GO:0016021//integral component of membrane	NA	NA	NA	XP_004136437.1//PREDICTED: uncharacterized protein LOC101209101 [Cucumis sativus]	Protein of unknown function, DUF599
CsaV3_1G041670.1	204	845.037	1787.9	1.08118	8.02558e-23	Up	9.11592e-26	GO:0016021//integral component of membrane	NA	NA	NA	XP_011660059.1//PREDICTED: arabinogalactan peptide 13-like [Cucumis sativus]	Unknown protein
CsaV3_5G038820.1	537	55.8974	16.0575	-1.79953	0.000149176	Down	4.57496e-06	NA	GO:0003677//DNA binding;GO:0003700//transcription factor activity, sequence-specific DNA binding	NA	K09060//plant G-box-binding factor	XP_004141481.1//PREDICTED: basic leucine zipper 43-like [Cucumis sativus]	basic leucine zipper 43-like
CsaV3_2G029570.1	1350	8397.48	17461.1	1.05612	7.53943e-17	Up	1.86168e-19	GO:0005737//cytoplasm;GO:0005874//microtubule	GO:0003924//GTPase activity;GO:0005200//structural constituent of cytoskeleton;GO:0005525//GTP binding	GO:0007017//microtubule-based process	K07375//tubulin beta	XP_008444814.1//PREDICTED: tubulin beta chain [Cucumis melo]	Tubulin beta chain
CsaV3_UNG174360.1	1416	32.9209	12.0023	-1.45569	0.0403975	Down	0.00427973	GO:0016021//integral component of membrane	GO:0016758//transferase activity, transferring hexosyl groups	GO:0008152//metabolic process	K12356//coniferyl-alcohol glucosyltransferase [EC:2.4.1.111]	XP_004149165.1//PREDICTED: anthocyanidin 3-O-glucosyltransferase 5-like [Cucumis sativus]	Glycosyltransferase
CsaV3_3G013660.1	1299	192.967	536.883	1.47626	1.90674e-17	Up	4.33158e-20	NA	GO:0004190//aspartic-type endopeptidase activity	NA	K03006//DNA-directed RNA polymerase II subunit RPB1 [EC:2.7.7.6]	XP_004134153.1//PREDICTED: basic 7S globulin-like [Cucumis sativus]	basic 7S globulin-like
CsaV3_2G015520.1	294	7.00818	56.0483	2.99956	8.66665e-06	Up	1.72057e-07	NA	NA	GO:0009733//response to auxin	K14488//SAUR family protein	XP_011649272.1//PREDICTED: auxin-induced protein 15A-like [Cucumis sativus]	auxin-responsive protein SAUR21-like
CsaV3_1G028530.1	294	51.732	114.105	1.14123	0.000598691	Up	2.37418e-05	NA	NA	NA	K03768//peptidyl-prolyl cis-trans isomerase B (cyclophilin B) [EC:5.2.1.8]	KGN65217.1//hypothetical protein Csa_1G265650 [Cucumis sativus]	Zinc finger, SWIM-type
CsaV3_3G027360.1	906	59.21	222.319	1.90872	6.97919e-11	Up	4.34282e-13	NA	GO:0003677//DNA binding	NA	K09422//myb proto-oncogene protein, plant	XP_004145682.2//PREDICTED: uncharacterized protein LOC101219823 [Cucumis sativus]	MYB transcription factor
CsaV3_6G039450.1	747	38.6902	80.7553	1.06159	0.00849929	Up	0.0005784	NA	NA	NA	K19519//transforming growth factor-beta-induced protein	XP_004143241.1//PREDICTED: fasciclin-like arabinogalactan protein 11 [Cucumis sativus]	fasciclin-like arabinogalactan protein 11
CsaV3_7G025140.1	741	91.9433	23.2553	-1.98319	3.7897e-06	Down	6.71885e-08	GO:0016021//integral component of membrane	NA	NA	K00430//peroxidase [EC:1.11.1.7]	XP_004139663.1//PREDICTED: vacuolar iron transporter homolog 2-like [Cucumis sativus]	Vacuolar iron transporter-like protein
CsaV3_2G029740.1	831	27.665	304.69	3.46121	2.83798e-19	Up	4.76523e-22	NA	GO:0003723//RNA binding	NA	K12741//heterogeneous nuclear ribonucleoprotein A1/A3	XP_004152633.2//PREDICTED: RNA-binding protein 38-like [Cucumis sativus]	RNA-binding protein 38-like
CsaV3_6G048630.1	963	7249.98	3054.94	-1.24683	0.0300382	Down	0.00290884	NA	GO:0016491//oxidoreductase activity;GO:0046872//metal ion binding	NA	K05933//aminocyclopropanecarboxylate oxidase [EC:1.14.17.4]	KGN49070.1//ACC oxidase 2 [Cucumis sativus]	1-aminocyclopropane-1-carboxylate oxidase
CsaV3_3G044850.1	582	7.94779	27.289	1.77969	0.0149407	Up	0.00116064	NA	GO:0005509//calcium ion binding	NA	K13448//calcium-binding protein CML	XP_004147818.1//PREDICTED: probable calcium-binding protein CML41 [Cucumis sativus]	Calcium-binding EF-hand
CsaV3_3G046430.1	1923	3006.78	1125.62	-1.4175	0.0328093	Down	0.00326003	NA	NA	NA	K14515//EIN3-binding F-box protein	XP_022133120.1//EIN3-binding F-box protein 1 [Momordica charantia]	EIN3-binding F-box protein 1
CsaV3_7G026280.1	963	473.286	161.985	-1.54686	1.66847e-09	Down	1.2854e-11	NA	GO:0016491//oxidoreductase activity	NA	K18980//2-methylene-furan-3-one reductase [EC:1.3.1.105]	XP_004149771.1//PREDICTED: putative quinone-oxidoreductase homolog, chloroplastic [Cucumis sativus]	Oxidoreductase, zinc-binding dehydrogenase family protein
CsaV3_2G004870.1	3307	315.26	63.2627	-2.31712	1.73921e-09	Down	1.35708e-11	NA	GO:0043531//ADP binding	GO:0007165//signal transduction	K00695//sucrose synthase [EC:2.4.1.13];K03283//heat shock 70kDa protein 1/8	KGN60864.1//hypothetical protein Csa_2G020870 [Cucumis sativus]	TMV resistance protein N-like
CsaV3_3G012470.1	581	545.348	1844.42	1.75792	8.59895e-13	Up	3.82194e-15	NA	NA	NA	NA	KGN56896.1//hypothetical protein Csa_3G142410 [Cucumis sativus]	Protease inhibitor protein
CsaV3_5G034800.1	1458	160.218	73.655	-1.12118	0.000225439	Down	7.42594e-06	NA	NA	NA	K03327//multidrug resistance protein, MATE family	XP_022150680.1//protein DETOXIFICATION 12-like [Momordica charantia]	Protein DETOXIFICATION
CsaV3_5G031220.1	2036	209.324	74.8784	-1.48312	8.32761e-09	Down	7.23818e-11	NA	GO:0003824//catalytic activity;GO:0008483//transaminase activity;GO:0030170//pyridoxal phosphate binding	GO:0009058//biosynthetic process	K14272//glutamate--glyoxylate aminotransferase [EC:2.6.1.4 2.6.1.2 2.6.1.44]	XP_011655610.1//PREDICTED: glutamate--glyoxylate aminotransferase 2-like [Cucumis sativus]	Alanine aminotransferase 2
CsaV3_3G013140.1	510	67.1841	28.4735	-1.2385	0.0163085	Down	0.00130555	NA	GO:0008080//N-acetyltransferase activity	NA	NA	XP_004134133.1//PREDICTED: uncharacterized protein YIR042C-like [Cucumis sativus]	Acetyltransferase (GNAT) domain protein
CsaV3_7G031270.1	1260	116.696	37.8672	-1.62373	0.0108472	Down	0.000779966	NA	GO:0046983//protein dimerization activity	NA	K11253//histone H3;K12126//phytochrome-interacting factor 3	XP_011659461.1//PREDICTED: transcription factor bHLH130 isoform X2 [Cucumis sativus]	transcription factor bHLH130-like isoform X2
CsaV3_6G040680.1	393	274.142	72.9526	-1.90989	4.64502e-08	Down	4.79436e-10	NA	NA	NA	NA	XP_011657706.1//PREDICTED: uncharacterized protein LOC105435886 [Cucumis sativus]	Protein bic1
CsaV3_1G011460.1	1080	61.3293	23.5558	-1.38049	0.0182662	Down	0.0015191	NA	GO:0046983//protein dimerization activity	NA	K05765//cofilin	XP_011652899.1//PREDICTED: uncharacterized protein LOC105435148 isoform X1 [Cucumis sativus]	transcription factor bHLH112-like isoform X1
CsaV3_4G030810.1	2236	44.9235	147.294	1.71315	2.92545e-09	Up	2.32603e-11	NA	GO:0004040//amidase activity	NA	K02433//aspartyl-tRNA(Asn)/glutamyl-tRNA(Gln) amidotransferase subunit A [EC:6.3.5.6 6.3.5.7]	XP_011653890.1//PREDICTED: fatty acid amide hydrolase [Cucumis sativus]	Glutamyl-tRNA(Gln) amidotransferase subunit A
CsaV3_2G015580.1	279	0.990623	15.7034	3.9866	0.00329415	Up	0.000183831	NA	NA	GO:0009733//response to auxin	K14488//SAUR family protein	XP_004147014.1//PREDICTED: auxin-induced protein 15A-like [Cucumis sativus]	auxin-responsive protein SAUR21-like
CsaV3_1G040550.1	945	1328.77	652.557	-1.02592	5.82306e-09	Down	4.9175e-11	NA	NA	NA	K06889//uncharacterized protein	XP_011659985.1//PREDICTED: mycophenolic acid acyl-glucuronide esterase, mitochondrial-like [Cucumis sativus]	alpha/beta-Hydrolases superfamily protein
CsaV3_1G004730.1	2451	10.2551	28.3638	1.46772	0.0360309	Up	0.00367569	GO:0016021//integral component of membrane	GO:0015299//solute:proton antiporter activity	NA	K10577//ubiquitin-conjugating enzyme E2 I	XP_004137561.1//PREDICTED: cation/H(+) antiporter 15-like [Cucumis sativus]	cation/H(+) antiporter 15-like
CsaV3_6G043930.1	990	53.3713	297.731	2.47987	3.43336e-11	Up	2.01773e-13	GO:0005576//extracellular region	GO:0046872//metal ion binding;GO:0020037//heme binding;GO:0004601//peroxidase activity	GO:0042744//hydrogen peroxide catabolic process;GO:0006979//response to oxidative stress	K00430//peroxidase [EC:1.11.1.7]	XP_022132416.1//LOW QUALITY PROTEIN: peroxidase 73-like [Momordica charantia]	Peroxidase
CsaV3_3G044680.1	1581	6.28989	29.4035	2.22488	0.00262668	Up	0.000142172	GO:0016021//integral component of membrane	GO:0004497//monooxygenase activity;GO:0016705//oxidoreductase activity, acting on paired donors, with incorporation or reduction of molecular oxygen;GO:0020037//heme binding;GO:0005506//iron ion binding	NA	K00512//steroid 17alpha-monooxygenase / 17alpha-hydroxyprogesterone deacetylase [EC:1.14.14.19 1.14.14.32]	XP_004147804.1//PREDICTED: cytochrome P450 CYP82D47-like [Cucumis sativus]	Cytochrome P450
CsaV3_3G039370.1	441	103.955	5.92689	-4.13255	0.0169076	Down	0.00137355	NA	NA	NA	NA	KGN59358.1//hypothetical protein Csa_3G812790 [Cucumis sativus]	Unknown protein
CsaV3_6G008790.1	480	21.1513	110.433	2.38436	6.52056e-11	Up	4.02524e-13	NA	NA	GO:0009733//response to auxin	K14488//SAUR family protein	XP_011656853.1//PREDICTED: auxin-induced protein X15 [Cucumis sativus]	Auxin-responsive family protein
CsaV3_4G031400.1	1536	546.938	261.019	-1.06722	0.000453781	Down	1.70316e-05	NA	GO:0008236//serine-type peptidase activity	NA	K03797//carboxyl-terminal processing protease [EC:3.4.21.102]	XP_004144663.1//PREDICTED: carboxyl-terminal-processing peptidase 3, chloroplastic isoform X1 [Cucumis sativus]	Carboxyl-terminal-processing protease
CsaV3_3G027040.1	1200	57.0434	256.84	2.17074	3.52622e-19	Up	6.09501e-22	NA	NA	NA	NA	KGN58176.1//hypothetical protein Csa_3G585880 [Cucumis sativus]	Protein of unknown function, DUF642
CsaV3_6G038430.1	1023	86.3157	30.2943	-1.51058	0.00132302	Down	6.32468e-05	NA	NA	NA	NA	XP_011658460.1//PREDICTED: probable F-box protein At1g60180 [Cucumis sativus]	F-box family protein, putative
CsaV3_3G049800.1	1761	67.9357	15.2049	-2.15963	0.000852909	Down	3.7235e-05	GO:0016021//integral component of membrane	GO:0015171//amino acid transmembrane transporter activity	NA	K13865//solute carrier family 7 (cationic amino acid transporter), member 3;K13864//solute carrier family 7 (cationic amino acid transporter), member 2	XP_011652690.1//PREDICTED: cationic amino acid transporter 6, chloroplastic-like [Cucumis sativus]	Cationic amino acid transporter, putative
CsaV3_1G046520.1	1376	75.6441	26.0957	-1.53542	2.72917e-05	Down	6.45598e-07	GO:0016021//integral component of membrane	GO:0005385//zinc ion transmembrane transporter activity	NA	K14709//solute carrier family 39 (zinc transporter), member 1/2/3	XP_004145454.1//PREDICTED: fe(2+) transport protein 1-like [Cucumis sativus]	fe(2+) transport protein 1
CsaV3_5G037950.1	276	16.5	47.5519	1.52704	0.00173801	Up	8.67759e-05	NA	GO:0046983//protein dimerization activity;GO:0003677//DNA binding	NA	NA	XP_008459306.1//PREDICTED: transcription factor PRE6 [Cucumis melo]	Transcription factor
CsaV3_5G005980.1	1380	174.067	572.653	1.71802	9.90227e-07	Up	1.5062e-08	NA	GO:0004190//aspartic-type endopeptidase activity	GO:0006508//proteolysis;GO:0030163//protein catabolic process	K02882//large subunit ribosomal protein L18Ae;K04733//interleukin-1 receptor-associated kinase 4 [EC:2.7.11.1];K03006//DNA-directed RNA polymerase II subunit RPB1 [EC:2.7.7.6]	XP_008467208.1//PREDICTED: aspartyl protease family protein 2 [Cucumis melo]	aspartyl protease family protein 2
CsaV3_4G011710.1	1140	177.299	52.0195	-1.76906	1.35846e-05	Down	2.88478e-07	NA	NA	NA	K03097//casein kinase II subunit alpha [EC:2.7.11.1]	XP_004149398.1//PREDICTED: uncharacterized protein LOC101213859 [Cucumis sativus]	Galactose-binding domain-like
CsaV3_5G001290.1	897	135.64	56.7449	-1.25722	6.36035e-06	Down	1.19989e-07	GO:0016021//integral component of membrane	GO:0005215//transporter activity	NA	K09874//aquaporin NIP	XP_004145889.1//PREDICTED: probable aquaporin NIP5-1 [Cucumis sativus]	Aquaporin-like protein
CsaV3_7G023030.1	1065	149.425	57.2494	-1.38409	7.96881e-05	Down	2.22744e-06	GO:0016021//integral component of membrane	GO:0005385//zinc ion transmembrane transporter activity	NA	K14709//solute carrier family 39 (zinc transporter), member 1/2/3	XP_004139841.1//PREDICTED: zinc transporter 1 [Cucumis sativus]	zinc transporter 1
CsaV3_2G015910.1	1623	394.143	141.867	-1.47418	5.92343e-07	Down	8.80514e-09	GO:0016021//integral component of membrane	NA	NA	K14794//ribosomal RNA-processing protein 12	XP_004147031.1//PREDICTED: protein NUCLEAR FUSION DEFECTIVE 4 [Cucumis sativus]	protein NUCLEAR FUSION DEFECTIVE 4
novel_G000098	837	145.354	487.424	1.7456	5.00209e-06	Up	9.14008e-08	NA	NA	GO:0009733//response to auxin	K14488//SAUR family protein	XP_004147016.1//PREDICTED: auxin-induced protein 15A-like [Cucumis sativus]	NA
CsaV3_3G027830.1	1203	314.143	98.4776	-1.67356	1.27571e-11	Down	7.05615e-14	NA	NA	NA	K00660//chalcone synthase [EC:2.3.1.74]	AKR05585.1//chalcone synthase [Citrus limon]	Chalcone synthase
CsaV3_UNG227850.1	3186	34.3415	9.07153	-1.92054	0.0399922	Down	0.00422457	GO:0016021//integral component of membrane	GO:0005524//ATP binding;GO:0004674//protein serine/threonine kinase activity	NA	K13420//LRR receptor-like serine/threonine-protein kinase FLS2 [EC:2.7.11.1];K17422//large subunit ribosomal protein L41	XP_011651735.1//PREDICTED: receptor-like protein kinase [Cucumis sativus]	receptor-like protein kinase
novel_G000210	2130	2024.86	995.41	-1.02446	0.000116902	Down	3.44084e-06	NA	GO:0004512//inositol-3-phosphate synthase activity	GO:0008654//phospholipid biosynthetic process;GO:0006021//inositol biosynthetic process	K01858//myo-inositol-1-phosphate synthase [EC:5.5.1.4]	OMP05250.1//Myo-inositol-1-phosphate synthase [Corchorus capsularis]	NA
CsaV3_6G012740.1	912	37.4311	10.4349	-1.84282	0.0492247	Down	0.0055341	GO:0005634//nucleus	GO:0003677//DNA binding	GO:0006355//regulation of transcription, DNA-templated;GO:0006351//transcription, DNA-templated	K13126//polyadenylate-binding protein;K12581//CCR4-NOT transcription complex subunit 7/8;K01054//acylglycerol lipase [EC:3.1.1.23]	XP_011656937.1//PREDICTED: NAC domain-containing protein 67-like [Cucumis sativus]	NAC domain-containing protein, putative
CsaV3_7G006790.1	657	73.6863	27.0698	-1.44471	0.0158953	Down	0.00126226	GO:0016021//integral component of membrane	NA	NA	NA	XP_011658811.1//PREDICTED: uncharacterized protein LOC105436091 [Cucumis sativus]	4-diphosphocytidyl-2-C-methyl-D-erythritol kinase
CsaV3_4G037590.1	1047	478.122	152.686	-1.64681	1.78706e-07	Down	2.31226e-09	GO:0005615//extracellular space;GO:0005764//lysosome	GO:0008234//cysteine-type peptidase activity;GO:0004197//cysteine-type endopeptidase activity	GO:0051603//proteolysis involved in cellular protein catabolic process	K16290//xylem cysteine proteinase [EC:3.4.22.-]	XP_011654284.1//PREDICTED: xylem cysteine proteinase 2 [Cucumis sativus]	Cysteine proteinase
CsaV3_4G035380.1	891	281.222	111.952	-1.32883	1.03125e-08	Down	9.21801e-11	GO:0005634//nucleus	GO:0003700//transcription factor activity, sequence-specific DNA binding;GO:0043565//sequence-specific DNA binding	NA	K09338//homeobox-leucine zipper protein	XP_004141416.1//PREDICTED: homeobox-leucine zipper protein HAT9-like [Cucumis sativus]	Homeobox-leucine zipper protein family
CsaV3_3G040820.1	504	561.178	176.475	-1.66899	0.0287205	Down	0.00275022	NA	GO:0005509//calcium ion binding	NA	K13448//calcium-binding protein CML	XP_004136671.2//PREDICTED: probable calcium-binding protein CML35 [Cucumis sativus]	EF hand calcium-binding family protein
CsaV3_1G014660.1	1071	78.495	32.3356	-1.27948	0.038456	Down	0.00399392	NA	NA	NA	K13095//splicing factor 1;K00430//peroxidase [EC:1.11.1.7]	KGN64911.1//hypothetical protein Csa_1G153560 [Cucumis sativus]	Unknown protein
CsaV3_4G027070.1	2070	249.568	521.141	1.06224	9.16841e-09	Up	8.1501e-11	NA	GO:0004842//ubiquitin-protein transferase activity	NA	K08332	XP_004150977.1//PREDICTED: U-box domain-containing protein 16 [Cucumis sativus]	RING-type E3 ubiquitin transferase
CsaV3_4G028100.1	888	309.967	148.395	-1.06267	3.58715e-06	Down	6.25346e-08	GO:0005634//nucleus	GO:0003677//DNA binding	GO:0006355//regulation of transcription, DNA-templated;GO:0006351//transcription, DNA-templated	K03094//S-phase kinase-associated protein 1;K05941//glutathione gamma-glutamylcysteinyltransferase [EC:2.3.2.15];K13126//polyadenylate-binding protein;K01054//acylglycerol lipase [EC:3.1.1.23];K12581//CCR4-NOT transcription complex subunit 7/8	XP_004142632.1//PREDICTED: NAC domain-containing protein 2-like [Cucumis sativus]	NAC domain-containing protein
CsaV3_2G015560.1	507	40.5774	200.096	2.30194	1.47704e-12	Up	7.14851e-15	NA	NA	GO:0009733//response to auxin	K14488//SAUR family protein	XP_004147016.1//PREDICTED: auxin-induced protein 15A-like [Cucumis sativus]	auxin-responsive protein SAUR21-like
CsaV3_6G039900.1	1083	185.849	80.4348	-1.20824	0.0071426	Down	0.000466673	NA	GO:0046872//metal ion binding	GO:0030001//metal ion transport	K17046//protein DEK	XP_011657664.1//PREDICTED: uncharacterized protein LOC101221463 [Cucumis sativus]	Heavy metal-associated isoprenylated plant protein
CsaV3_5G012920.1	321	37.7339	0.359902	-6.71211	2.90978e-05	Down	7.05566e-07	NA	NA	NA	NA	NA	Cystatin/monellin superfamily protein
CsaV3_7G001640.1	849	17.5412	67.2488	1.93876	3.03377e-05	Up	7.4612e-07	NA	NA	NA	NA	XP_008448107.1//PREDICTED: uncharacterized protein LOC103490394 [Cucumis melo]	Arabidopsis protein of unknown function (DUF241)
CsaV3_5G028120.1	525	142.789	50.8105	-1.49068	0.0341832	Down	0.00343369	GO:0005634//nucleus;GO:0005737//cytoplasm	GO:0016818//hydrolase activity, acting on acid anhydrides, in phosphorus-containing anhydrides;GO:0016787//hydrolase activity	NA	K07766//diphosphoinositol-polyphosphate diphosphatase [EC:3.6.1.52]	XP_004150841.1//PREDICTED: nudix hydrolase 17, mitochondrial [Cucumis sativus]	Nudix hydrolase mitochondrial-like
CsaV3_2G003730.1	570	160.269	72.7954	-1.13858	4.47381e-05	Down	1.17277e-06	NA	NA	NA	NA	XP_011648733.1//PREDICTED: protein LIGHT-DEPENDENT SHORT HYPOCOTYLS 2-like [Cucumis sativus]	Light-dependent short hypocotyls protein
CsaV3_5G030270.1	816	3687.2	10828.2	1.5542	3.88803e-35	Up	1.34408e-38	GO:0009523//photosystem II;GO:0009522//photosystem I;GO:0009535//chloroplast thylakoid membrane;GO:0016021//integral component of membrane	GO:0016168//chlorophyll binding	GO:0009765//photosynthesis, light harvesting;GO:0018298//protein-chromophore linkage	K08908//light-harvesting complex I chlorophyll a/b binding protein 2	XP_004135326.1//PREDICTED: chlorophyll a-b binding protein 7, chloroplastic [Cucumis sativus]	Chlorophyll a-b binding protein, chloroplastic
CsaV3_7G033600.1	2289	49.781	18.7301	-1.41024	0.00306589	Down	0.000168821	NA	GO:0016866//intramolecular transferase activity	NA	K15813//beta-amyrin synthase [EC:5.4.99.39]	Q948R6.1//RecName: Full=Isomultiflorenol synthase; Short=LcIMS1	Terpene cyclase/mutase family member
novel_G000052	2225	138.809	311.745	1.16726	0.0123323	Up	0.000911808	NA	NA	NA	K18159//NADH dehydrogenase [ubiquinone] 1 alpha subcomplex assembly factor 1	XP_011657585.1//PREDICTED: uncharacterized protein LOC101203416 isoform X1 [Cucumis sativus]	NA
CsaV3_4G008220.1	1329	24.628	59.682	1.277	0.0134599	Up	0.00102035	NA	NA	NA	K14829//pre-rRNA-processing protein IPI3	XP_011654344.1//PREDICTED: protein ROOT INITIATION DEFECTIVE 3-like [Cucumis sativus]	WD repeat-containing protein 18
CsaV3_1G043110.1	1308	688.103	267.463	-1.36329	2.20756e-14	Down	7.63145e-17	NA	NA	GO:0006355//regulation of transcription, DNA-templated;GO:0006351//transcription, DNA-templated	K14494//DELLA protein	XP_004139120.1//PREDICTED: scarecrow-like protein 3 [Cucumis sativus]	Scarecrow-like 3
CsaV3_4G023970.1	2433	8.32106	0.359261	-4.53366	0.0292153	Down	0.00281025	NA	NA	NA	K04733//interleukin-1 receptor-associated kinase 4 [EC:2.7.11.1]	XP_011654365.1//PREDICTED: uncharacterized protein LOC101213918 [Cucumis sativus]	Receptor-like protein kinase
CsaV3_7G032960.1	929	176.441	680.923	1.94831	1.51462e-15	Up	4.56277e-18	GO:0005634//nucleus	NA	GO:0009734//auxin-activated signaling pathway;GO:0006355//regulation of transcription, DNA-templated;GO:0006351//transcription, DNA-templated	K14484//auxin-responsive protein IAA	XP_004135828.1//PREDICTED: auxin-induced protein IAA6 [Cucumis sativus]	Auxin-responsive protein
CsaV3_5G014570.1	510	2.96858	36.9763	3.63876	8.85264e-06	Up	1.76187e-07	NA	NA	GO:0009607//response to biotic stimulus;GO:0006952//defense response	NA	XP_004151415.2//PREDICTED: MLP-like protein 328 [Cucumis sativus]	MLP-like protein 328
CsaV3_4G033050.1	1068	36.798	0.666414	-5.78706	7.46258e-05	Down	2.0712e-06	NA	GO:0008242//omega peptidase activity	NA	K01307//gamma-glutamyl hydrolase [EC:3.4.19.9]	XP_011654039.1//PREDICTED: gamma-glutamyl hydrolase 2-like [Cucumis sativus]	Gamma-glutamyl hydrolase
CsaV3_UNG208180.1	951	34.5026	76.314	1.14524	0.00752456	Up	0.000496831	GO:0005840//ribosome;GO:0005739//mitochondrion	GO:0003735//structural constituent of ribosome	GO:0006412//translation	NA	OIT06415.1//60s ribosomal protein l2, mitochondrial [Nicotiana attenuata]	Ribosomal protein L2
CsaV3_1G015170.1	453	853.644	141.073	-2.59719	0.0491331	Down	0.00551774	GO:0030015//CCR4-NOT core complex;GO:0000932//P-body	GO:0003676//nucleic acid binding;GO:0004535//poly(A)-specific ribonuclease activity	GO:0017148//negative regulation of translation;GO:0043928//exonucleolytic nuclear-transcribed mRNA catabolic process involved in deadenylation-dependent decay	K12581//CCR4-NOT transcription complex subunit 7/8	XP_004139505.1//PREDICTED: probable CCR4-associated factor 1 homolog 11 [Cucumis sativus]	Ccr4-associated factor, putative
CsaV3_1G040500.1	1551	187.117	75.8169	-1.30335	0.00344599	Down	0.000194368	NA	GO:0016614//oxidoreductase activity, acting on CH-OH group of donors;GO:0050660//flavin adenine dinucleotide binding;GO:0019139//cytokinin dehydrogenase activity	GO:0009690//cytokinin metabolic process	K00279//cytokinin dehydrogenase [EC:1.5.99.12]	XP_004144003.2//PREDICTED: cytokinin dehydrogenase 3 [Cucumis sativus]	cytokinin dehydrogenase 3-like
CsaV3_3G036340.1	1488	234.956	54.9688	-2.09571	4.07472e-06	Down	7.30467e-08	NA	GO:0016758//transferase activity, transferring hexosyl groups	GO:0008152//metabolic process	K13496//UDP-glucosyl transferase 73C [EC:2.4.1.-]	XP_004151569.1//PREDICTED: UDP-glycosyltransferase 73C6-like [Cucumis sativus]	Glycosyltransferase
CsaV3_2G036580.1	1032	479.533	235.109	-1.0283	3.55257e-08	Down	3.56152e-10	GO:0005622//intracellular	GO:0047325//inositol tetrakisphosphate 1-kinase activity;GO:0005524//ATP binding;GO:0000287//magnesium ion binding;GO:0052726//inositol-1,3,4-trisphosphate 5-kinase activity;GO:0052725//inositol-1,3,4-trisphosphate 6-kinase activity	GO:0032957//inositol trisphosphate metabolic process	K00913//inositol-1,3,4-trisphosphate 5/6-kinase / inositol-tetrakisphosphate 1-kinase [EC:2.7.1.159 2.7.1.134]	XP_004148105.1//PREDICTED: inositol-tetrakisphosphate 1-kinase 1-like [Cucumis sativus]	Inositol-tetrakisphosphate 1-kinase
CsaV3_2G017330.1	1508	80.9387	172.501	1.0917	0.020824	Up	0.00180278	NA	GO:0016787//hydrolase activity	GO:0016042//lipid catabolic process	NA	XP_011649366.1//PREDICTED: patatin-like protein 2 [Cucumis sativus]	Patatin
CsaV3_1G003000.1	3253	551.897	1377.18	1.31924	1.22512e-07	Up	1.49819e-09	NA	NA	GO:0051513//regulation of monopolar cell growth	NA	XP_011648480.1//PREDICTED: protein LONGIFOLIA 1 [Cucumis sativus]	protein LONGIFOLIA 2
CsaV3_4G026790.1	1113	70.8874	0.184414	-8.58644	1.67059e-09	Down	1.29529e-11	GO:0005634//nucleus	GO:0003700//transcription factor activity, sequence-specific DNA binding;GO:0003677//DNA binding	GO:0006351//transcription, DNA-templated	K09286//EREBP-like factor	XP_004148625.1//PREDICTED: dehydration-responsive element-binding protein 2A-like [Cucumis sativus]	Dehydration-responsive element-binding protein like
CsaV3_6G048840.1	1551	4093.71	1462.4	-1.48507	0.00422583	Down	0.000248173	GO:0016021//integral component of membrane	GO:0004190//aspartic-type endopeptidase activity	GO:0006629//lipid metabolic process	K08245//phytepsin [EC:3.4.23.40]	XP_008440022.1//PREDICTED: aspartic proteinase-like isoform X2 [Cucumis melo]	Aspartic proteinase
CsaV3_2G015600.1	294	22.3427	83.0016	1.89333	0.000324706	Up	1.13853e-05	NA	NA	GO:0009733//response to auxin	K14488//SAUR family protein	KGN61886.1//hypothetical protein Csa_2G258820 [Cucumis sativus]	auxin-responsive protein SAUR21-like
CsaV3_3G042440.1	2659	1658.02	429.292	-1.94943	1.79119e-15	Down	5.48439e-18	NA	GO:0004089//carbonate dehydratase activity;GO:0008270//zinc ion binding	GO:0015976//carbon utilization	K01673//carbonic anhydrase [EC:4.2.1.1]	XP_011652279.1//PREDICTED: carbonic anhydrase 2 isoform X1 [Cucumis sativus]	Carbonic anhydrase
CsaV3_5G001030.1	495	63.965	7.05057	-3.18147	0.000104826	Down	3.02845e-06	NA	GO:0046872//metal ion binding	GO:0030001//metal ion transport	K04733//interleukin-1 receptor-associated kinase 4 [EC:2.7.11.1];K19307//25S rRNA (uracil2634-N3)-methyltransferase [EC:2.1.1.313];K12823//ATP-dependent RNA helicase DDX5/DBP2 [EC:3.6.4.13];K10572//inositol-pentakisphosphate 2-kinase [EC:2.7.1.158]	XP_004145901.1//PREDICTED: FK506-binding protein 4 [Cucumis sativus]	Metal ion binding protein
CsaV3_7G022690.1	684	82.5293	20.845	-1.98521	0.019822	Down	0.00169058	GO:0016021//integral component of membrane	NA	NA	NA	XP_011659032.1//PREDICTED: cysteine-rich and transmembrane domain-containing protein A-like [Cucumis sativus]	cysteine-rich and transmembrane domain-containing protein A-like
CsaV3_4G004900.1	1552	129.726	335.208	1.36958	1.18667e-06	Up	1.83716e-08	NA	GO:0030170//pyridoxal phosphate binding;GO:0008483//transaminase activity	NA	K00827//alanine-glyoxylate transaminase / (R)-3-amino-2-methylpropionate-pyruvate transaminase [EC:2.6.1.44 2.6.1.40]	XP_004149146.1//PREDICTED: alanine--glyoxylate aminotransferase 2 homolog 1, mitochondrial [Cucumis sativus]	alanine:glyoxylate aminotransferase 2
CsaV3_6G007520.1	579	1.98496	12.1194	2.61013	0.0423661	Up	0.00453392	NA	NA	NA	NA	XP_015581245.1//PREDICTED: CRIB domain-containing protein RIC7 [Ricinus communis]	CRIB domain-containing protein RIC6-like
novel_G000271	692	7.30067	0.180819	-5.33541	0.0247164	Down	0.00226062	NA	NA	NA	K02180//cell cycle arrest protein BUB3	AQL02211.1//Putative pentatricopeptide repeat-containing protein mitochondrial [Zea mays]	NA
CsaV3_7G000600.1	303	17.0808	89.2259	2.38508	5.88406e-06	Up	1.09841e-07	NA	NA	GO:0009733//response to auxin	K14488//SAUR family protein	XP_011658574.1//PREDICTED: auxin-induced protein 15A-like [Cucumis sativus]	auxin-induced protein 15A-like
CsaV3_5G033840.1	501	42.2086	10.1	-2.06319	0.000483238	Down	1.85153e-05	NA	GO:0016787//hydrolase activity	NA	K03574//8-oxo-dGTP diphosphatase [EC:3.6.1.55]	XP_004135122.1//PREDICTED: nudix hydrolase 1-like [Cucumis sativus]	nudix hydrolase 1-like
CsaV3_3G039440.1	4356	178.347	77.3487	-1.20524	9.07019e-08	Down	1.0616e-09	GO:0016021//integral component of membrane	GO:0016887//ATPase activity;GO:0005524//ATP binding	GO:0006810//transport	K05681//ATP-binding cassette, subfamily G (WHITE), member 2	XP_008456863.1//PREDICTED: LOW QUALITY PROTEIN: pleiotropic drug resistance protein 3-like [Cucumis melo]	Pleiotropic drug resistance transporter
CsaV3_2G009950.1	1083	62.3421	29.5256	-1.07824	0.0153147	Down	0.00120028	NA	NA	NA	K19747//BAHD acyltransferase [EC:2.3.1.-];K05747//Wiskott-Aldrich syndrome protein;K18810//cyclin D1/2/4, plant;K01759//lactoylglutathione lyase [EC:4.4.1.5]	XP_004152866.1//PREDICTED: uncharacterized protein LOC101218582 [Cucumis sativus]	Calcium-dependent lipid-binding (CaLB domain) family protein
CsaV3_4G029960.1	957	155.35	386.883	1.31638	4.05715e-09	Up	3.28595e-11	GO:0005576//extracellular region	GO:0020037//heme binding;GO:0004601//peroxidase activity;GO:0046872//metal ion binding	GO:0042744//hydrogen peroxide catabolic process;GO:0006979//response to oxidative stress	K00430//peroxidase [EC:1.11.1.7]	XP_004144348.1//PREDICTED: peroxidase 47 [Cucumis sativus]	Peroxidase
CsaV3_7G027600.1	949	9518	20259.9	1.0899	1.55708e-20	Up	2.15311e-23	GO:0005634//nucleus	NA	GO:0009734//auxin-activated signaling pathway;GO:0006355//regulation of transcription, DNA-templated;GO:0006351//transcription, DNA-templated	K14484//auxin-responsive protein IAA	NP_001267662.1//auxin-induced protein AUX28-like [Cucumis sativus]	Auxin-responsive protein
CsaV3_1G041200.1	813	49.5623	187.544	1.91991	9.11533e-08	Up	1.07139e-09	NA	NA	NA	NA	XP_011660029.1//PREDICTED: uncharacterized protein LOC105436336 [Cucumis sativus]	Early auxin response protein
CsaV3_7G032350.1	549	389.83	135.249	-1.52722	3.35681e-05	Down	8.42144e-07	GO:0016021//integral component of membrane	GO:0009055//electron carrier activity	NA	K04733//interleukin-1 receptor-associated kinase 4 [EC:2.7.11.1]	NP_001267496.1//cucumber peeling cupredoxin-like precursor [Cucumis sativus]	Cucumber peeling cupredoxin
CsaV3_4G033060.1	1683	22712.6	2542.23	-3.15932	1.30507e-42	Down	2.57805e-46	GO:0016021//integral component of membrane	GO:0008242//omega peptidase activity	NA	K01307//gamma-glutamyl hydrolase [EC:3.4.19.9]	XP_011654410.1//PREDICTED: gamma-glutamyl hydrolase 2-like [Cucumis sativus]	Gamma-glutamyl hydrolase
CsaV3_3G022640.1	492	183.59	436.373	1.24908	1.12356e-12	Up	5.21581e-15	GO:0016021//integral component of membrane	NA	NA	NA	XP_004151974.1//PREDICTED: uncharacterized protein LOC101218420 [Cucumis sativus]	DUF538 family protein
CsaV3_4G033870.1	1200	3874.71	7765.75	1.00304	8.6585e-09	Up	7.61131e-11	GO:0009507//chloroplast	GO:0016630//protochlorophyllide reductase activity	GO:0015979//photosynthesis;GO:0015995//chlorophyll biosynthetic process	K00218//protochlorophyllide reductase [EC:1.3.1.33]	KGN55145.1//Protochlorophyllide reductase, chloroplastic [Cucumis sativus]	NADPH-protochlorophyllide oxidoreductase
CsaV3_1G041120.1	1550	40.5513	90.1259	1.15219	0.00374542	Up	0.000215701	GO:0005834//heterotrimeric G-protein complex	NA	GO:0007186//G-protein coupled receptor signaling pathway	K13754//solute carrier family 24 (sodium/potassium/calcium exchanger), member 6	XP_011660020.1//PREDICTED: guanine nucleotide-binding protein subunit gamma 3-like [Cucumis sativus]	guanine nucleotide-binding protein subunit gamma 3-like
CsaV3_4G025190.1	2037	28.0947	3.68307	-2.93132	0.000187304	Down	5.98476e-06	GO:0016021//integral component of membrane	GO:0004672//protein kinase activity;GO:0030246//carbohydrate binding;GO:0005524//ATP binding	NA	K04733//interleukin-1 receptor-associated kinase 4 [EC:2.7.11.1]	XP_004142200.1//PREDICTED: L-type lectin-domain containing receptor kinase IV.1 [Cucumis sativus]	Receptor lectin kinase
CsaV3_7G026760.1	765	252.186	66.4233	-1.92473	2.97354e-10	Down	1.95309e-12	GO:0005634//nucleus	GO:0003677//DNA binding	GO:0006351//transcription, DNA-templated;GO:0006355//regulation of transcription, DNA-templated	K05941//glutathione gamma-glutamylcysteinyltransferase [EC:2.3.2.15];K13126//polyadenylate-binding protein;K12581//CCR4-NOT transcription complex subunit 7/8;K01054//acylglycerol lipase [EC:3.1.1.23]	XP_004149326.1//PREDICTED: protein CUP-SHAPED COTYLEDON 3-like [Cucumis sativus]	NAC domain containing protein
CsaV3_5G023720.1	2010	47.1309	12.343	-1.93298	0.00352645	Down	0.000200278	GO:0016021//integral component of membrane	GO:0008271//secondary active sulfate transmembrane transporter activity	NA	K17469//sulfate transporter 2, low-affinity	XP_008460487.2//PREDICTED: LOW QUALITY PROTEIN: low affinity sulfate transporter 3 [Cucumis melo]	Sulfate transporter 1.1
CsaV3_2G006790.1	3770	91.4046	194.958	1.09282	2.8604e-05	Up	6.80881e-07	GO:0005622//intracellular	GO:0070290//N-acylphosphatidylethanolamine-specific phospholipase D activity;GO:0035091//phosphatidylinositol binding;GO:0004630//phospholipase D activity	GO:0006654//phosphatidic acid biosynthetic process;GO:0048017//inositol lipid-mediated signaling;GO:0016042//lipid catabolic process	K01115//phospholipase D1/2 [EC:3.1.4.4]	XP_021682218.1//phospholipase D zeta 1-like isoform X1 [Hevea brasiliensis];XP_004144817.1//PREDICTED: phospholipase D p2 [Cucumis sativus]	Phospholipase
CsaV3_3G046530.1	474	58.9924	27.3513	-1.10892	0.0469653	Down	0.00517687	GO:0005634//nucleus	GO:0003677//DNA binding;GO:0003700//transcription factor activity, sequence-specific DNA binding	NA	K16241//transcription factor HY5	XP_004136344.1//PREDICTED: transcription factor HY5 [Cucumis sativus]	transcription factor HY5
CsaV3_6G013670.1	522	48.3776	21.6845	-1.15767	0.0254932	Down	0.00234423	NA	NA	NA	K13944	XP_004150042.1//PREDICTED: LOB domain-containing protein 4 [Cucumis sativus]	LOB domain-containing protein
CsaV3_3G002240.1	577	92.2346	33.7832	-1.449	0.000985468	Down	4.44334e-05	NA	NA	NA	K02605//origin recognition complex subunit 3	XP_008448771.1//PREDICTED: uncharacterized protein LOC103490836 [Cucumis melo]	Bifunctional inhibitor/plant lipid transfer protein/seed storage helical domain-containing protein
CsaV3_5G002440.1	378	133.934	60.6451	-1.14306	0.00838857	Down	0.000568794	NA	GO:0046872//metal ion binding	GO:0030001//metal ion transport	K12823//ATP-dependent RNA helicase DDX5/DBP2 [EC:3.6.4.13];K10572//inositol-pentakisphosphate 2-kinase [EC:2.7.1.158];K04733//interleukin-1 receptor-associated kinase 4 [EC:2.7.11.1]	XP_004143971.1//PREDICTED: uncharacterized protein LOC101213835 [Cucumis sativus]	heavy metal-associated isoprenylated plant protein 3
CsaV3_5G005310.1	2913	105.365	44.6974	-1.23713	0.00999598	Down	0.000703949	GO:0016021//integral component of membrane	GO:0016301//kinase activity	NA	K13466//EIX receptor 1/2;K03021//DNA-directed RNA polymerase III subunit RPC2 [EC:2.7.7.6];K13420//LRR receptor-like serine/threonine-protein kinase FLS2 [EC:2.7.11.1]	XP_011654866.1//PREDICTED: receptor-like protein 12 [Cucumis sativus]	receptor-like protein 12
CsaV3_5G024480.1	471	672.32	290.678	-1.20973	8.30456e-05	Down	2.3377e-06	GO:0005622//intracellular	NA	GO:0000160//phosphorelay signal transduction system	K14492//two-component response regulator ARR-A family	XP_004140290.1//PREDICTED: two-component response regulator ARR9-like [Cucumis sativus]	Two-component response regulator
CsaV3_7G010030.1	312	174.693	498.83	1.51373	1.69433e-08	Up	1.60656e-10	NA	NA	NA	NA	KGN47122.1//hypothetical protein Csa_6G188150 [Cucumis sativus]	Unknown protein
CsaV3_3G039380.1	372	460.755	55.084	-3.0643	0.0269196	Down	0.00252232	NA	NA	NA	NA	KGN59359.1//hypothetical protein Csa_3G813040 [Cucumis sativus]	Pituitary adenylate cyclase-activating polypeptide type I receptor like
CsaV3_5G028950.1	2475	22.2904	4.0894	-2.44647	0.0447437	Down	0.00485085	NA	NA	NA	K10406//kinesin family member C2/C3;K20283//golgin subfamily A member 4	XP_011655490.1//PREDICTED: protein CHUP1, chloroplastic-like [Cucumis sativus]	protein CHUP1, chloroplastic-like
CsaV3_6G046880.1	1566	85.2305	28.6004	-1.57533	0.000132178	Down	3.94922e-06	GO:0016021//integral component of membrane	GO:0016705//oxidoreductase activity, acting on paired donors, with incorporation or reduction of molecular oxygen;GO:0020037//heme binding;GO:0005506//iron ion binding;GO:0004497//monooxygenase activity	NA	K09755//ferulate-5-hydroxylase [EC:1.14.-.-]	XP_004134878.1//PREDICTED: cytochrome P450 84A1 [Cucumis sativus]	Cytochrome P450 protein
CsaV3_3G042690.1	2355	198.233	64.5043	-1.61973	5.46276e-09	Down	4.58625e-11	NA	GO:0016757//transferase activity, transferring glycosyl groups;GO:0003824//catalytic activity	NA	K06617//raffinose synthase [EC:2.4.1.82]	NP_001275531.1//probable galactinol--sucrose galactosyltransferase 5-like [Cucumis sativus]	Raffinose synthase
CsaV3_3G046160.1	1602	10.2236	0.359304	-4.83055	0.0133512	Down	0.00100946	NA	GO:0004672//protein kinase activity;GO:0005524//ATP binding	NA	K14510//serine/threonine-protein kinase CTR1 [EC:2.7.11.1];K04365//B-Raf proto-oncogene serine/threonine-protein kinase [EC:2.7.11.1];K17535//serine/threonine-protein kinase TNNI3K [EC:2.7.11.1]	XP_008466447.1//PREDICTED: serine/threonine-protein kinase STY46-like isoform X2 [Cucumis melo]	Protein kinase, putative
CsaV3_3G017610.1	1824	53.7625	166.064	1.62706	4.27398e-08	Up	4.36917e-10	GO:0016021//integral component of membrane	GO:0005524//ATP binding;GO:0016887//ATPase activity	NA	K05681//ATP-binding cassette, subfamily G (WHITE), member 2	XP_004140744.1//PREDICTED: ABC transporter G family member 8 [Cucumis sativus]	ABC transporter G family member 8
CsaV3_1G008270.1	348	293.969	1075.78	1.87164	2.27851e-11	Up	1.29404e-13	NA	NA	NA	K03860//phosphatidylinositol glycan, class Q;K20887//xyloglucan glycosyltransferase 4 [EC:2.4.1.-]	KGN64291.1//hypothetical protein Csa_1G045890 [Cucumis sativus]	Gibberellin-regulated protein 2
novel_G000505	488	21.7488	4.01685	-2.4368	0.0090696	Down	0.000625274	NA	NA	NA	NA	NA
CsaV3_3G013490.1	966	728.094	353.018	-1.04438	0.00176628	Down	8.85262e-05	NA	GO:0016757//transferase activity, transferring glycosyl groups	NA	K01180//endo-1,3(4)-beta-glucanase [EC:3.2.1.6];K05747//Wiskott-Aldrich syndrome protein;K00430//peroxidase [EC:1.11.1.7]	XP_002945771.1//pathogenesis-related protein 1-like protein [Volvox carteri f. nagariensis]	Membrane-associated kinase regulator
CsaV3_6G036610.1	2257	438.072	1041.7	1.24971	3.6939e-11	Up	2.18909e-13	GO:0016021//integral component of membrane	NA	NA	K15015//solute carrier family 32 (vesicular inhibitory amino acid transporter)	KGN47839.1//hypothetical protein Csa_6G406020 [Cucumis sativus];XP_004149900.1//PREDICTED: vacuolar amino acid transporter 1-like [Cucumis sativus];XP_022134364.1//amino acid transporter AVT1C-like [Momordica charantia]	vacuolar amino acid transporter 1-like
CsaV3_7G005560.1	975	99.1273	651.939	2.71738	2.93363e-05	Up	7.15695e-07	NA	NA	NA	NA	XP_004136552.2//PREDICTED: F-box/kelch-repeat protein At2g44130-like [Cucumis sativus]	F-box/kelch-repeat protein
CsaV3_3G031340.1	459	0.178399	7.20304	5.33543	0.00939797	Up	0.000655313	GO:0016021//integral component of membrane	NA	NA	K10747//DNA ligase 1 [EC:6.5.1.1 6.5.1.6 6.5.1.7]	XP_002304137.1//proline-rich family protein [Populus trichocarpa]	leucine-rich repeat extensin-like protein 3
CsaV3_4G028060.1	1443	162.023	73.8598	-1.13334	0.000413612	Down	1.51767e-05	GO:0016021//integral component of membrane	NA	NA	K14209//solute carrier family 36 (proton-coupled amino acid transporter)	XP_022135385.1//amino acid permease 3-like [Momordica charantia]	Amino acid permease
CsaV3_2G007930.1	1359	2.97351	19.9718	2.74772	0.00613597	Up	0.000387873	NA	GO:0005524//ATP binding	NA	K08900//mitochondrial chaperone BCS1	XP_004149097.2//PREDICTED: uncharacterized protein LOC101216191 [Cucumis sativus]	Aaa-atpase
CsaV3_6G053210.1	2926	366.974	1047.17	1.51275	1.0383e-05	Up	2.10234e-07	NA	GO:0005524//ATP binding;GO:0003883//CTP synthase activity	GO:0006541//glutamine metabolic process;GO:0044210//'de novo' CTP biosynthetic process	K01937//CTP synthase [EC:6.3.4.2]	XP_022146521.1//CTP synthase-like [Momordica charantia]	CTP synthase
CsaV3_3G034600.1	2291	1607.38	771.452	-1.05906	0.000446764	Down	1.67021e-05	GO:0005829//cytosol	GO:0004674//protein serine/threonine kinase activity;GO:0046983//protein dimerization activity	GO:0035556//intracellular signal transduction;GO:0006355//regulation of transcription, DNA-templated;GO:0006468//protein phosphorylation	K08867//WNK lysine deficient protein kinase [EC:2.7.11.1]	XP_004137928.2//PREDICTED: transcription factor EMB1444-like [Cucumis sativus]	transcription factor bHLH155-like
CsaV3_4G033840.1	1206	64.5491	27.0488	-1.25483	0.0138449	Down	0.00105719	NA	NA	NA	NA	XP_004141365.1//PREDICTED: CBS domain-containing protein CBSX5 [Cucumis sativus]	CBS domain-containing protein CBSX5
CsaV3_1G007770.1	1425	191.185	86.1392	-1.15023	0.0212385	Down	0.001846	NA	GO:0016705//oxidoreductase activity, acting on paired donors, with incorporation or reduction of molecular oxygen;GO:0020037//heme binding;GO:0005506//iron ion binding;GO:0004497//monooxygenase activity	NA	K07437//cytochrome P450 family 26 subfamily A	NP_001289636.1//uncharacterized protein LOC101213710 [Cucumis sativus]	Cytochrome P450
CsaV3_1G008940.1	1503	5.96005	30.9647	2.37723	0.000610032	Up	2.43548e-05	GO:0016021//integral component of membrane	GO:0004497//monooxygenase activity;GO:0020037//heme binding;GO:0005506//iron ion binding;GO:0016705//oxidoreductase activity, acting on paired donors, with incorporation or reduction of molecular oxygen	NA	K07418//cytochrome P450 family 2 subfamily J [EC:1.14.14.1];K07408//cytochrome P450 family 1 subfamily A polypeptide 1 [EC:1.14.14.1]	XP_008439074.1//PREDICTED: cytochrome P450 71A1-like [Cucumis melo]	cytochrome P450 71A1-like
CsaV3_7G001690.1	861	16.1817	46.8133	1.53255	0.0019745	Up	0.000101216	NA	NA	NA	NA	KGN43321.1//hypothetical protein Csa_7G023950 [Cucumis sativus]	Arabidopsis protein of unknown function (DUF241)
CsaV3_2G015590.1	618	9.9228	45.1971	2.18741	3.1813e-05	Up	7.9183e-07	NA	NA	GO:0009733//response to auxin	K14488//SAUR family protein	KGN61885.1//hypothetical protein Csa_2G258810 [Cucumis sativus]	Auxin-responsive protein
CsaV3_3G002810.1	393	0.354852	17.1678	5.59634	0.00156687	Up	7.73029e-05	NA	NA	NA	NA	XP_011650407.1//PREDICTED: uncharacterized protein LOC105434783 [Cucumis sativus]	Encodes a root meristem growth factor (RGF).
CsaV3_7G002920.1	288	93.0919	11.4809	-3.01941	2.51721e-06	Down	4.23906e-08	NA	NA	NA	NA	KGN43450.1//hypothetical protein Csa_7G037540 [Cucumis sativus]	Unknown protein
CsaV3_7G000860.1	1557	131.947	298.954	1.17996	5.11835e-08	Up	5.38402e-10	NA	NA	NA	K01426//amidase [EC:3.5.1.4]	XP_016900445.1//PREDICTED: putative amidase C869.01 isoform X2 [Cucumis melo]	Glutamyl-tRNA(Gln) amidotransferase subunit A
CsaV3_5G008960.1	1059	3730.02	7898.55	1.0824	2.37785e-25	Up	2.11375e-28	GO:0016021//integral component of membrane	GO:0005215//transporter activity	NA	K09872//aquaporin PIP	NP_001267686.1//uncharacterized protein LOC101215145 [Cucumis sativus]	Aquaporin
CsaV3_5G001900.1	1278	167.405	68.114	-1.29732	0.00225395	Down	0.000118547	NA	NA	NA	K10450//kelch-like protein 12;K10443//kelch-like protein 2/3;K10457//kelch-like protein 20	XP_004143858.1//PREDICTED: uncharacterized protein LOC101206530 [Cucumis sativus]	B2 protein-like
CsaV3_4G034900.1	234	39.1166	88.2244	1.1734	0.000820404	Up	3.55323e-05	NA	NA	NA	NA	XP_004141283.1//PREDICTED: uncharacterized protein At2g23090-like [Cucumis sativus]	DUF1909-domain-containing protein
CsaV3_1G040660.1	1665	3791.37	158.182	-4.58306	0.0155052	Down	0.00121827	NA	NA	NA	K07936//GTP-binding nuclear protein Ran;K04733//interleukin-1 receptor-associated kinase 4 [EC:2.7.11.1]	XP_004144012.1//PREDICTED: putative nuclease HARBI1 [Cucumis sativus]	Nuclease
CsaV3_1G033880.1	954	130.984	39.7909	-1.71888	5.86484e-07	Down	8.68908e-09	NA	GO:0016747//transferase activity, transferring acyl groups other than amino-acyl groups	NA	K14329//agmatine coumaroyltransferase [EC:2.3.1.64 2.3.1.-];K13264//isoflavone 7-O-glucoside-6''-O-malonyltransferase [EC:2.3.1.115]	KGN65691.1//hypothetical protein Csa_1G499320 [Cucumis sativus]	phenolic glucoside malonyltransferase 1-like
CsaV3_UNG144100.1	1508	11.9606	0.358365	-5.06071	0.0354887	Down	0.00359462	GO:0016021//integral component of membrane	GO:0005507//copper ion binding	NA	K02258//cytochrome c oxidase assembly protein subunit 11	XP_011653124.1//PREDICTED: cytochrome c oxidase assembly protein COX11, mitochondrial [Cucumis sativus]	Cytochrome c oxidase assembly protein COX11
CsaV3_6G037820.1	1065	143.004	295.024	1.04478	0.00180887	Up	9.16128e-05	NA	GO:0016788//hydrolase activity, acting on ester bonds	NA	K01188//beta-glucosidase [EC:3.2.1.21];K21026//acetylajmaline esterase [EC:3.1.1.80];K10960//geranylgeranyl diphosphate/geranylgeranyl-bacteriochlorophyllide a reductase [EC:1.3.1.83 1.3.1.111];K00679//phospholipid:diacylglycerol acyltransferase [EC:2.3.1.158]	XP_022147840.1//GDSL esterase/lipase At2g04570-like [Momordica charantia]	GDSL esterase/lipase
CsaV3_1G031280.1	513	836.433	1786.88	1.09512	3.83612e-15	Up	1.23141e-17	GO:0005576//extracellular region	NA	NA	K20412//peptidase inhibitor 16	XP_004146301.1//PREDICTED: pathogenesis-related protein PR-1-like [Cucumis sativus]	pathogenesis-related protein PR-1
CsaV3_7G029890.1	2370	322.371	668.482	1.05217	0.000442188	Up	1.63838e-05	NA	GO:0004553//hydrolase activity, hydrolyzing O-glycosyl compounds	GO:0005975//carbohydrate metabolic process	K15920//beta-D-xylosidase 4 [EC:3.2.1.37]	XP_004136155.1//PREDICTED: probable beta-D-xylosidase 2 [Cucumis sativus]	Beta xylosidase
CsaV3_1G005600.1	753	98.6419	466.043	2.24019	7.08019e-16	Up	1.95808e-18	GO:0009535//chloroplast thylakoid membrane;GO:0016021//integral component of membrane;GO:0009523//photosystem II;GO:0009522//photosystem I	GO:0016168//chlorophyll binding	GO:0009765//photosynthesis, light harvesting;GO:0018298//protein-chromophore linkage	K08910//light-harvesting complex I chlorophyll a/b binding protein 4	XP_004137413.1//PREDICTED: chlorophyll a-b binding protein P4, chloroplastic-like [Cucumis sativus]	Chlorophyll a-b binding protein, chloroplastic
CsaV3_3G034280.1	597	308.044	128.825	-1.25772	9.16841e-09	Down	8.12099e-11	NA	NA	NA	NA	XP_004137741.2//PREDICTED: fructokinase-like 1, chloroplastic [Cucumis sativus]	Heme-binding-like protein
CsaV3_3G032750.1	516	615.924	1487.45	1.27202	8.50262e-14	Up	3.27525e-16	GO:0016021//integral component of membrane;GO:0046658//anchored component of plasma membrane	GO:0009055//electron carrier activity	NA	NA	XP_004137655.1//PREDICTED: mavicyanin-like [Cucumis sativus]	lamin-like protein
CsaV3_5G038640.1	1101	5.23843	20.3748	1.95958	0.0412493	Up	0.00438792	NA	NA	NA	NA	XP_022133943.1//PI-PLC X domain-containing protein At5g67130 [Momordica charantia]	PI-PLC X domain-containing protein At5g67130
CsaV3_3G044750.1	1608	17.2233	76.7108	2.15507	7.68184e-06	Up	1.49851e-07	GO:0016021//integral component of membrane	GO:0004497//monooxygenase activity;GO:0016705//oxidoreductase activity, acting on paired donors, with incorporation or reduction of molecular oxygen;GO:0020037//heme binding;GO:0005506//iron ion binding	NA	K00517;K00512//steroid 17alpha-monooxygenase / 17alpha-hydroxyprogesterone deacetylase [EC:1.14.14.19 1.14.14.32]	XP_004147820.1//PREDICTED: cytochrome P450 CYP82D47-like [Cucumis sativus]	cytochrome P450 CYP82D47-like
CsaV3_3G042160.1	1071	151.219	51.9815	-1.54057	0.00065455	Down	2.66035e-05	GO:0016021//integral component of membrane	GO:0022857//transmembrane transporter activity	NA	K07874//Ras-related protein Rab-1A;K00801//farnesyl-diphosphate farnesyltransferase [EC:2.5.1.21]	XP_016899628.1//PREDICTED: WAT1-related protein At5g40230-like [Cucumis melo]	WAT1-related protein
CsaV3_6G008730.1	1845	233.559	81.6249	-1.51671	7.60863e-09	Down	6.53811e-11	GO:0016021//integral component of membrane	GO:0016702//oxidoreductase activity, acting on single donors with incorporation of molecular oxygen, incorporation of two atoms of oxygen;GO:0046872//metal ion binding	NA	K17912//9-cis-beta-carotene 9',10'-cleaving dioxygenase [EC:1.13.11.68]	XP_004140624.1//PREDICTED: carotenoid cleavage dioxygenase 7, chloroplastic [Cucumis sativus]	Carotenoid cleavage dioxygenase
CsaV3_6G046900.1	507	267.459	661.882	1.30725	1.1483e-14	Up	3.74281e-17	GO:0005622//intracellular	GO:0008270//zinc ion binding	NA	K12135//zinc finger protein CONSTANS	XP_004134879.1//PREDICTED: B-box zinc finger protein 18 isoform X1 [Cucumis sativus]	Zinc finger, B-box
CsaV3_6G007960.1	1197	110.424	232.004	1.0711	0.00180887	Up	9.16541e-05	NA	NA	NA	K02184//formin 2;K01180//endo-1,3(4)-beta-glucanase [EC:3.2.1.6]	XP_008459888.1//PREDICTED: extensin [Cucumis melo]	Pollen Ole e 1 allergen/extensin
CsaV3_4G008810.1	1450	839.372	2172.02	1.37166	4.5207e-11	Up	2.74604e-13	GO:0016021//integral component of membrane	GO:0004252//serine-type endopeptidase activity	NA	K01240//uridine nucleosidase [EC:3.2.2.3];K09650//rhomboid-like protein [EC:3.4.21.105]	XP_011653345.1//PREDICTED: uncharacterized protein LOC101206746 isoform X3 [Cucumis sativus];XP_004137292.2//PREDICTED: uncharacterized protein LOC101206746 isoform X2 [Cucumis sativus]	RHOMBOID-like protein 9, chloroplastic isoform X4
CsaV3_3G047570.1	1461	31.9315	142.062	2.15347	1.71789e-11	Up	9.67158e-14	NA	GO:0016758//transferase activity, transferring hexosyl groups	GO:0008152//metabolic process	K04628//ceramide galactosyltransferase [EC:2.4.1.47];K13030//cyanohydrin beta-glucosyltransferase [EC:2.4.1.85]	XP_004136284.1//PREDICTED: 7-deoxyloganetin glucosyltransferase [Cucumis sativus]	Glycosyltransferase
CsaV3_2G010040.1	1650	122.225	39.4525	-1.63136	0.010631	Down	0.000758644	GO:0016021//integral component of membrane	GO:0008519//ammonium transmembrane transporter activity	NA	K07573//exosome complex component CSL4;K03320//ammonium transporter, Amt family	XP_004152863.1//PREDICTED: ammonium transporter 1 member 2-like [Cucumis sativus]	Ammonium transporter
CsaV3_3G021920.1	213	34.8064	184.746	2.40812	5.18841e-08	Up	5.52563e-10	GO:0016021//integral component of membrane	NA	NA	NA	KGN57863.1//hypothetical protein Csa_3G355060 [Cucumis sativus]	arabinogalactan peptide 22
CsaV3_5G034610.1	519	21.3344	98.0262	2.19999	9.40392e-06	Up	1.88088e-07	GO:0005634//nucleus	NA	GO:0006355//regulation of transcription, DNA-templated;GO:0006351//transcription, DNA-templated;GO:0009734//auxin-activated signaling pathway	K14484//auxin-responsive protein IAA	XP_008446639.1//PREDICTED: auxin-responsive protein IAA32 [Cucumis melo]	Auxin-responsive protein
CsaV3_6G037400.1	822	27.7157	64.1267	1.21022	0.0189513	Up	0.00159106	GO:0016021//integral component of membrane	NA	NA	K10249//elongation of very long chain fatty acids protein 4 [EC:2.3.1.199]	XP_004140230.2//PREDICTED: elongation of fatty acids protein 3-like [Cucumis sativus]	elongation of fatty acids protein 3-like
CsaV3_1G029290.1	894	460.215	222.208	-1.0504	0.000900495	Down	3.96238e-05	NA	GO:0003854//3-beta-hydroxy-delta5-steroid dehydrogenase activity	GO:0006694//steroid biosynthetic process	K09753//cinnamoyl-CoA reductase [EC:1.2.1.44]	XP_011656009.1//PREDICTED: cinnamoyl-CoA reductase 1 isoform X1 [Cucumis sativus]	Cinnamoyl-CoA reductase-like
CsaV3_6G045490.1	1341	1419.21	609.222	-1.22005	6.01772e-05	Down	1.62264e-06	GO:0016021//integral component of membrane	NA	NA	NA	XP_004143470.1//PREDICTED: uncharacterized protein LOC101209867 [Cucumis sativus]	Cell wall integrity/stress response component-like protein
CsaV3_5G036180.1	789	53.1422	23.45	-1.18027	0.0106662	Down	0.000762738	NA	GO:0008080//N-acetyltransferase activity	NA	NA	KGN52261.1//hypothetical protein Csa_5G622760 [Cucumis sativus]	N-acetyltransferase
CsaV3_2G010060.1	1536	60.8992	15.1683	-2.00536	0.00200918	Down	0.000103788	GO:0016021//integral component of membrane	GO:0008519//ammonium transmembrane transporter activity	NA	K03320//ammonium transporter, Amt family;K07573//exosome complex component CSL4	XP_004151520.2//PREDICTED: ammonium transporter 1 member 2 [Cucumis sativus]	Ammonium transporter
CsaV3_5G031900.1	1458	122.706	46.0281	-1.41461	0.000182371	Down	5.80012e-06	NA	GO:0016787//hydrolase activity	GO:0008152//metabolic process	K14664//IAA-amino acid hydrolase [EC:3.5.1.-]	XP_008446258.2//PREDICTED: LOW QUALITY PROTEIN: IAA-amino acid hydrolase ILR1-like 4 [Cucumis melo]	IAA-amino acid hydrolase ILR1, putative
CsaV3_3G025060.1	843	358.28	127.41	-1.49161	0.00190611	Down	9.72402e-05	NA	NA	NA	NA	KGN58068.1//hypothetical protein Csa_3G483770 [Cucumis sativus]	DUF1645 family protein
novel_G000027	1883	50.0666	167.036	1.73824	2.30079e-07	Up	3.06787e-09	GO:0005634//nucleus	GO:0003677//DNA binding	GO:0000160//phosphorelay signal transduction system;GO:0006351//transcription, DNA-templated;GO:0006355//regulation of transcription, DNA-templated	K14491//two-component response regulator ARR-B family	XP_011652667.1//PREDICTED: two-component response regulator-like APRR2 isoform X4 [Cucumis sativus]	NA
CsaV3_3G016740.1	723	1598.07	3329.45	1.05896	1.14938e-17	Up	2.49754e-20	NA	NA	NA	NA	XP_004140796.1//PREDICTED: uncharacterized protein LOC101221214 [Cucumis sativus]	ATP-dependent Clp protease ATP-binding subunit
CsaV3_7G004300.1	510	1195.86	2522.37	1.07673	2.49263e-26	Up	1.96959e-29	NA	NA	GO:0010207//photosystem II assembly	K08902//photosystem II Psb27 protein	XP_004136817.1//PREDICTED: photosystem II repair protein PSB27-H1, chloroplastic [Cucumis sativus]	Photosystem II lipoprotein Psb27
CsaV3_1G002410.1	759	8967.27	22361.7	1.31829	8.49529e-16	Up	2.43334e-18	GO:0009522//photosystem I;GO:0009523//photosystem II;GO:0016021//integral component of membrane;GO:0009535//chloroplast thylakoid membrane	GO:0016168//chlorophyll binding	GO:0018298//protein-chromophore linkage;GO:0009765//photosynthesis, light harvesting	K08910//light-harvesting complex I chlorophyll a/b binding protein 4	XP_004138171.1//PREDICTED: chlorophyll a-b binding protein P4, chloroplastic [Cucumis sativus]	Chlorophyll a-b binding protein, chloroplastic
CsaV3_4G034800.1	1572	49.6215	17.8717	-1.47329	0.0311572	Down	0.00304201	GO:0016021//integral component of membrane	GO:0004497//monooxygenase activity;GO:0016705//oxidoreductase activity, acting on paired donors, with incorporation or reduction of molecular oxygen;GO:0020037//heme binding;GO:0005506//iron ion binding	NA	K13260//isoflavone 2'-hydroxylase [EC:1.14.13.89];K00517	XP_004141394.1//PREDICTED: isoflavone 2'-hydroxylase-like [Cucumis sativus]	Cytochrome P450
CsaV3_4G002290.1	927	35.3364	4.71987	-2.90434	0.0453423	Down	0.00493752	GO:0005737//cytoplasm	GO:0045548//phenylalanine ammonia-lyase activity	GO:0009800//cinnamic acid biosynthetic process;GO:0006559//L-phenylalanine catabolic process	K10775//phenylalanine ammonia-lyase [EC:4.3.1.24]	APO14269.1//phenylalanine ammonia-lyase 3 [Luffa aegyptiaca]	Phenylalanine ammonia-lyase
CsaV3_3G011970.1	360	346.106	148.648	-1.21932	3.83766e-06	Down	6.82285e-08	NA	GO:0047429//nucleoside-triphosphate diphosphatase activity	GO:0009143//nucleoside triphosphate catabolic process	K16904//dCTP diphosphatase [EC:3.6.1.12]	XP_004134058.1//PREDICTED: dCTP pyrophosphatase 1-like [Cucumis sativus]	dCTP pyrophosphatase 1-like
CsaV3_3G006880.1	3660	94.5021	229.616	1.2808	7.25923e-10	Up	5.23407e-12	NA	GO:0003779//actin binding	NA	K20478//golgin subfamily B member 1	XP_011650600.1//PREDICTED: protein NETWORKED 2D-like [Cucumis sativus]	protein NETWORKED 2B
CsaV3_6G040960.1	471	244.66	654.096	1.41872	4.74786e-06	Up	8.60518e-08	NA	NA	NA	K01870//isoleucyl-tRNA synthetase [EC:6.1.1.5]	XP_011657722.1//PREDICTED: transcription repressor OFP6-like [Cucumis sativus]	transcription repressor OFP6
CsaV3_2G001220.1	303	27.5652	56.3921	1.03265	0.0371709	Up	0.00383108	NA	NA	GO:0042753//positive regulation of circadian rhythm	K04733//interleukin-1 receptor-associated kinase 4 [EC:2.7.11.1]	KGN60512.1//hypothetical protein Csa_2G000210 [Cucumis sativus]	Protein elf4-like 4
CsaV3_7G018790.1	865	26.7958	76.6099	1.51552	0.0259174	Up	0.0023922	NA	NA	NA	NA	XP_004150253.1//PREDICTED: putative lipid-transfer protein DIR1 [Cucumis sativus]	Protease inhibitor/seed storage/lipid transfer protein family protein
CsaV3_1G038700.1	888	284.014	96.6509	-1.55511	0.000148346	Down	4.54218e-06	GO:0016021//integral component of membrane;GO:0005886//plasma membrane	NA	GO:0008643//carbohydrate transport	K15382//solute carrier family 50 (sugar transporter)	XP_004135601.1//PREDICTED: bidirectional sugar transporter SWEET16-like [Cucumis sativus]	Bidirectional sugar transporter SWEET
CsaV3_3G013180.1	387	20.5925	66.8513	1.69884	0.00019426	Up	6.25499e-06	NA	NA	NA	NA	XP_011650971.1//PREDICTED: uncharacterized protein LOC101220170 [Cucumis sativus]	DUF1677 family protein
CsaV3_3G008170.1	1069	256.245	23.3916	-3.45346	0.0387585	Down	0.00404448	GO:0005634//nucleus	GO:0043565//sequence-specific DNA binding;GO:0003700//transcription factor activity, sequence-specific DNA binding	GO:0006351//transcription, DNA-templated	K13459//disease resistance protein RPS2;K16225//probable WRKY transcription factor 52;K13425//WRKY transcription factor 22	XP_011650695.1//PREDICTED: probable WRKY transcription factor 46 [Cucumis sativus]	WRKY transcription factor
CsaV3_2G007880.1	489	9.65003	68.3092	2.82347	0.000743332	Up	3.12765e-05	NA	NA	NA	NA	KGN61084.1//hypothetical protein Csa_2G047780 [Cucumis sativus]	Unknown protein
CsaV3_7G028420.1	1029	345.577	90.3668	-1.93514	5.49303e-08	Down	5.96803e-10	NA	GO:0016787//hydrolase activity	GO:0008152//metabolic process	K14493//gibberellin receptor GID1 [EC:3.-.-.-]	NP_001277149.1//gibberellin receptor GID1B-like [Cucumis sativus]	Gibberellin receptor
CsaV3_4G007680.1	1416	475.316	154.753	-1.61892	0.0387411	Down	0.00404076	GO:0005634//nucleus;GO:0005737//cytoplasm;GO:0005886//plasma membrane	GO:0004674//protein serine/threonine kinase activity;GO:0005524//ATP binding;GO:0004672//protein kinase activity	GO:0035556//intracellular signal transduction	K08286//protein-serine/threonine kinase [EC:2.7.11.-]	NP_001267622.1//protein kinase PINOID 2-like [Cucumis sativus]	Cucumber protein kinase CsPK3
novel_G000390	1788	1231.92	385.458	-1.67626	0.0140995	Down	0.00108206	GO:0005576//extracellular region	NA	GO:0009405//pathogenesis	NA	XP_004140598.2//PREDICTED: uncharacterized protein LOC101212067 [Cucumis sativus]	NA
CsaV3_7G006660.1	1452	51.8244	105.788	1.02947	0.00489086	Up	0.000294191	NA	GO:0016758//transferase activity, transferring hexosyl groups	GO:0008152//metabolic process	K00699//glucuronosyltransferase [EC:2.4.1.17];K13030//cyanohydrin beta-glucosyltransferase [EC:2.4.1.85]	XP_008455196.1//PREDICTED: 7-deoxyloganetin glucosyltransferase-like [Cucumis melo]	Glycosyltransferase
CsaV3_2G015500.1	399	13.8285	73.3505	2.40717	2.73741e-05	Up	6.489e-07	NA	NA	GO:0009733//response to auxin	K14488//SAUR family protein	XP_004147010.1//PREDICTED: auxin-induced protein 15A-like [Cucumis sativus]	auxin-responsive protein SAUR23-like
CsaV3_3G016210.1	879	1060.35	192.257	-2.46342	8.85069e-24	Down	9.17894e-27	NA	GO:0004857//enzyme inhibitor activity	NA	K01051//pectinesterase [EC:3.1.1.11]	XP_011652768.1//PREDICTED: 21 kDa protein-like [Cucumis sativus]	21 kDa protein-like
CsaV3_7G008060.1	630	80.8511	38.2352	-1.08036	0.00925924	Down	0.000642006	NA	GO:0003676//nucleic acid binding	NA	K10773//endonuclease III [EC:4.2.99.18]	KGN43873.1//hypothetical protein Csa_7G071620 [Cucumis sativus]	zinc finger protein 4-like
CsaV3_4G034000.1	2466	386.319	117.018	-1.72307	1.33335e-07	Down	1.65936e-09	NA	GO:0043531//ADP binding	GO:0006952//defense response	K19613//leucine-rich repeat protein SHOC2	XP_004141240.1//PREDICTED: probable disease resistance protein At4g33300 [Cucumis sativus]	Nbs-lrr resistance protein
CsaV3_3G042060.1	696	264.18	594.059	1.16909	0.00261449	Up	0.000140866	NA	NA	NA	K20887//xyloglucan glycosyltransferase 4 [EC:2.4.1.-];K14709//solute carrier family 39 (zinc transporter), member 1/2/3;K01180//endo-1,3(4)-beta-glucanase [EC:3.2.1.6]	XP_004147446.2//PREDICTED: gibberellin-regulated protein 14 [Cucumis sativus]	gibberellin-regulated protein 2-like
CsaV3_6G018620.1	1245	1065.48	2256.23	1.0824	0.0001473	Up	4.49561e-06	NA	GO:0004190//aspartic-type endopeptidase activity	NA	K00924	XP_004151001.1//PREDICTED: basic 7S globulin-like [Cucumis sativus]	basic 7S globulin-like
CsaV3_7G033520.1	747	4546.17	20552.1	2.17656	7.31508e-29	Up	4.33508e-32	GO:0016021//integral component of membrane	GO:0005215//transporter activity	NA	K09873//aquaporin TIP	XP_004141759.1//PREDICTED: aquaporin TIP2-1-like [Cucumis sativus]	Aquaporin
CsaV3_6G001710.1	1425	483.537	1184.06	1.29205	1.34722e-07	Up	1.68327e-09	GO:0016021//integral component of membrane	NA	NA	K13946//auxin influx carrier (AUX1 LAX family)	XP_004138429.1//PREDICTED: auxin transporter-like protein 1 [Cucumis sativus]	Auxin transporter-like protein
CsaV3_6G046220.1	897	77.686	173.77	1.16145	0.000869832	Up	3.81456e-05	NA	NA	NA	K00133//aspartate-semialdehyde dehydrogenase [EC:1.2.1.11];K14399//polyribonucleotide 5'-hydroxyl-kinase [EC:2.7.1.78];K19996//phosphatidylinositol transfer protein SFH5	XP_004143509.1//PREDICTED: random slug protein 5-like [Cucumis sativus]	Random slug protein 5
CsaV3_1G030830.1	831	349.816	156.052	-1.16457	8.39004e-06	Down	1.65323e-07	NA	NA	NA	K05605//3-hydroxyisobutyryl-CoA hydrolase [EC:3.1.2.4]	XP_004148713.1//PREDICTED: probable strigolactone esterase DAD2 [Cucumis sativus]	Sigma factor sigb regulation protein rsbq, putative
CsaV3_6G052720.1	1344	2039.94	746.55	-1.45021	1.87149e-21	Down	2.40302e-24	NA	GO:0016787//hydrolase activity	GO:0016042//lipid catabolic process	NA	XP_004134887.1//PREDICTED: patatin-like protein 3 [Cucumis sativus]	Patatin
CsaV3_1G032080.1	303	142.776	352.715	1.30475	4.99078e-05	Up	1.31862e-06	NA	NA	NA	NA	XP_004146346.1//PREDICTED: uncharacterized protein LOC101205829 [Cucumis sativus]	Unknown protein
CsaV3_3G034400.1	519	35.5407	10.6808	-1.73446	0.00699022	Down	0.00045361	NA	NA	NA	K13993//HSP20 family protein	XP_004137920.1//PREDICTED: 18.1 kDa class I heat shock protein-like [Cucumis sativus]	Class I heat shock protein
CsaV3_2G030660.1	480	9.88777	30.2166	1.61163	0.0173698	Up	0.00142225	NA	NA	NA	NA	XP_011649716.1//PREDICTED: uncharacterized protein LOC105434656 [Cucumis sativus]	oxidative stress 3
CsaV3_4G033330.1	1017	290.369	629.532	1.11639	0.00320721	Up	0.000178187	NA	GO:0003700//transcription factor activity, sequence-specific DNA binding;GO:0003677//DNA binding	NA	K04374//cyclic AMP-dependent transcription factor ATF-4;K20557//transcription factor VIP1	XP_004146037.2//PREDICTED: basic leucine zipper 34 [Cucumis sativus]	Basic-leucine zipper transcription factor family protein
CsaV3_1G036900.1	1605	70.2666	16.072	-2.12829	0.0404777	Down	0.00429708	NA	GO:0016787//hydrolase activity	GO:0006629//lipid metabolic process	K16818//phospholipase A1 [EC:3.1.1.32]	XP_004135535.1//PREDICTED: phospholipase A1-Igamma1, chloroplastic [Cucumis sativus]	phospholipase A1-Igamma1, chloroplastic
CsaV3_1G030200.1	672	7.90321	41.5564	2.39456	0.000152437	Up	4.71807e-06	GO:0005634//nucleus	GO:0003677//DNA binding;GO:0003700//transcription factor activity, sequence-specific DNA binding	GO:0006351//transcription, DNA-templated	K09286//EREBP-like factor;K13434//pathogenesis-related genes transcriptional activator PTI6	XP_004151061.1//PREDICTED: ethylene-responsive transcription factor WIN1-like [Cucumis sativus]	ethylene-responsive transcription factor WIN1-like
CsaV3_2G012080.1	1707	3.64634	28.7226	2.97767	0.000259579	Up	8.75561e-06	NA	GO:0016702//oxidoreductase activity, acting on single donors with incorporation of molecular oxygen, incorporation of two atoms of oxygen;GO:0046872//metal ion binding	NA	K09840//9-cis-epoxycarotenoid dioxygenase [EC:1.13.11.51]	XP_004150345.1//PREDICTED: 9-cis-epoxycarotenoid dioxygenase NCED6, chloroplastic [Cucumis sativus]	9-cis epoxycarotenoid dioxygenase
CsaV3_1G012420.1	549	105.307	50.1799	-1.06942	0.0051738	Down	0.000314532	GO:0005634//nucleus	GO:0003677//DNA binding	GO:0006355//regulation of transcription, DNA-templated	K16222//Dof zinc finger protein DOF5.5	XP_011653263.1//PREDICTED: dof zinc finger protein DOF2.2-like [Cucumis sativus]	Dof zinc finger protein like
CsaV3_3G012230.1	1116	22.7963	6.36682	-1.84015	0.0192643	Down	0.0016316	NA	GO:0046872//metal ion binding;GO:0016491//oxidoreductase activity	NA	K13229//2,4-dihydroxy-1,4-benzoxazin-3-one-glucoside dioxygenase [EC:1.14.20.2];K06892//feruloyl-CoA ortho-hydroxylase [EC:1.14.11.-]	XP_004134072.2//PREDICTED: 1-aminocyclopropane-1-carboxylate oxidase homolog [Cucumis sativus]	1-aminocyclopropane-1-carboxylate oxidase homolog 1-like
CsaV3_3G014930.1	804	80.3662	167.031	1.05545	0.00164063	Up	8.15087e-05	NA	NA	NA	K09518//DnaJ homolog subfamily B member 12;K09511//DnaJ homolog subfamily B member 5	XP_004134496.2//PREDICTED: uncharacterized protein LOC101213407 [Cucumis sativus]	chaperone protein DnaJ
CsaV3_1G001180.1	1083	343.289	95.9685	-1.83879	4.17714e-18	Down	8.66414e-21	NA	GO:0003677//DNA binding;GO:0016301//kinase activity	NA	K09422//myb proto-oncogene protein, plant	XP_004138267.1//PREDICTED: transcription factor MYB32-like [Cucumis sativus]	Myb transcription factor
CsaV3_1G038260.1	1245	2195.82	739.922	-1.56931	1.11357e-11	Down	6.10433e-14	NA	GO:0030410//nicotianamine synthase activity	GO:0030418//nicotianamine biosynthetic process	K10683//BRCA1-associated RING domain protein 1;K05953//nicotianamine synthase [EC:2.5.1.43]	XP_022159626.1//pentatricopeptide repeat-containing protein At5g48910-like isoform X1 [Momordica charantia];XP_004135580.1//PREDICTED: nicotianamine synthase-like [Cucumis sativus]	nicotianamine synthase-like
CsaV3_6G036240.1	291	1.00173	14.1526	3.82049	0.00706858	Up	0.00046044	NA	GO:0046983//protein dimerization activity	NA	NA	XP_004146747.1//PREDICTED: transcription factor PRE6-like [Cucumis sativus]	Transcription factor like
CsaV3_7G007130.1	756	2089.17	249.164	-3.06777	0.000341113	Down	1.20954e-05	NA	GO:0004869//cysteine-type endopeptidase inhibitor activity	NA	K05666//ATP-binding cassette, subfamily C (CFTR/MRP), member 2	XP_011658838.1//PREDICTED: uncharacterized protein LOC105436096 [Cucumis sativus]	Cysteine proteinase inhibitor
CsaV3_2G002750.1	597	32.3277	66.0056	1.02982	0.0230946	Up	0.00206322	NA	NA	NA	K10418//dynein light chain LC8-type;K02184//formin 2	NA	Dynein light chain
CsaV3_7G007140.1	405	37.5749	1.3428	-4.80645	9.50547e-05	Down	2.72269e-06	NA	GO:0004869//cysteine-type endopeptidase inhibitor activity	NA	NA	XP_011658839.1//PREDICTED: uncharacterized protein LOC105436097 [Cucumis sativus]	Cysteine proteinase inhibitor
CsaV3_3G002970.1	1782	658.171	289.513	-1.18484	6.12836e-05	Down	1.65852e-06	GO:0016021//integral component of membrane	GO:0005215//transporter activity	GO:0006857//oligopeptide transport	K14638//solute carrier family 15 (peptide/histidine transporter), member 3/4	NP_001275529.1//nitrate transporter 1.1-like [Cucumis sativus]	protein NRT1/ PTR FAMILY 6.3-like
CsaV3_2G013880.1	1719	246.953	25.19	-3.29332	3.82919e-18	Down	7.70008e-21	GO:0005634//nucleus	GO:0003700//transcription factor activity, sequence-specific DNA binding;GO:0043565//sequence-specific DNA binding	NA	K09419//heat shock transcription factor, other eukaryote	XP_004154162.1//PREDICTED: heat stress transcription factor A-7a [Cucumis sativus]	Heat shock transcription factor
CsaV3_1G041360.1	717	157.516	406.668	1.36835	6.94117e-08	Up	7.74707e-10	NA	GO:0004857//enzyme inhibitor activity	NA	K01051//pectinesterase [EC:3.1.1.11]	KGN66330.1//hypothetical protein Csa_1G597770 [Cucumis sativus]	21 kDa protein
CsaV3_6G022110.1	726	151.266	451.9	1.57891	1.36229e-15	Up	4.03662e-18	GO:0005737//cytoplasm	GO:0046872//metal ion binding;GO:0046914//transition metal ion binding	GO:0046916//cellular transition metal ion homeostasis;GO:0030001//metal ion transport	K07213//copper chaperone;K14292//trimethylguanosine synthase [EC:2.1.1.-]	XP_004148220.1//PREDICTED: uncharacterized protein LOC101212737 [Cucumis sativus]	Heavy metal-associated domain containing protein
CsaV3_3G002460.1	978	56.9189	6.41585	-3.1492	0.00197408	Down	0.000101097	GO:0005634//nucleus	GO:0003677//DNA binding;GO:0003700//transcription factor activity, sequence-specific DNA binding	GO:0006351//transcription, DNA-templated	K09286//EREBP-like factor	XP_004147226.1//PREDICTED: ethylene-responsive transcription factor 2 [Cucumis sativus]	Ethylene responsive transcription factor 1a
CsaV3_1G004290.1	567	405.888	158.4	-1.35751	0.00159835	Down	7.93296e-05	NA	GO:0005509//calcium ion binding	NA	K13448//calcium-binding protein CML	XP_004137340.1//PREDICTED: probable calcium-binding protein CML27 [Cucumis sativus]	Calcium-binding EF-hand family protein
CsaV3_2G003090.1	591	20.425	46.0882	1.17406	0.039313	Up	0.00412759	NA	GO:0003677//DNA binding	NA	K09422//myb proto-oncogene protein, plant	XP_004139409.1//PREDICTED: transcription factor WER-like [Cucumis sativus]	MYB transcription factor
CsaV3_2G029900.1	627	1.96381	15.9922	3.02564	0.00997016	Up	0.000701146	NA	GO:0009055//electron carrier activity	NA	K04733//interleukin-1 receptor-associated kinase 4 [EC:2.7.11.1];K03006//DNA-directed RNA polymerase II subunit RPB1 [EC:2.7.7.6]	XP_004152622.1//PREDICTED: blue copper protein-like [Cucumis sativus]	blue copper protein-like
CsaV3_3G012890.1	579	792.773	160.935	-2.30043	8.41116e-12	Down	4.56925e-14	NA	NA	NA	NA	XP_004134120.1//PREDICTED: early light-induced protein 1, chloroplastic [Cucumis sativus]	Early light-induced protein
CsaV3_5G034010.1	1035	746.39	256.529	-1.54081	0.0311201	Down	0.00303686	GO:0005634//nucleus	GO:0003677//DNA binding;GO:0003700//transcription factor activity, sequence-specific DNA binding	GO:0006351//transcription, DNA-templated	K09287//RAV-like factor	XP_004135113.1//PREDICTED: AP2/ERF and B3 domain-containing transcription repressor RAV2-like [Cucumis sativus]	AP2/ERF and B3 domain transcription factor
CsaV3_3G036040.1	939	456.459	917.617	1.00741	5.92779e-14	Up	2.22486e-16	NA	GO:0003677//DNA binding	NA	K09422//myb proto-oncogene protein, plant	XP_004137976.1//PREDICTED: transcription factor RAX2 [Cucumis sativus]	Myb transcription factor
CsaV3_2G026770.1	714	1585.84	593.29	-1.41844	0.020126	Down	0.00172346	NA	GO:0043546//molybdopterin cofactor binding;GO:0030151//molybdenum ion binding;GO:0050464//nitrate reductase (NADPH) activity;GO:0020037//heme binding	GO:0006809//nitric oxide biosynthetic process;GO:0042128//nitrate assimilation	K10534//nitrate reductase (NAD(P)H) [EC:1.7.1.1 1.7.1.2 1.7.1.3]	NP_001267696.1//nitrate reductase [NADH]-like [Cucumis sativus]	NADH-cytochrome b5 reductase
CsaV3_5G027770.1	1011	1752.97	3791.46	1.11295	4.71473e-10	Up	3.21316e-12	NA	GO:0003993//acid phosphatase activity	NA	K14379//tartrate-resistant acid phosphatase type 5 [EC:3.1.3.2]	XP_022146330.1//purple acid phosphatase 3 [Momordica charantia]	Purple acid phosphatase
CsaV3_6G051560.1	750	0.181971	53.9279	8.21118	8.02359e-08	Up	9.19292e-10	NA	GO:0046983//protein dimerization activity	NA	NA	XP_004134628.1//PREDICTED: transcription factor bHLH144 [Cucumis sativus]	transcription factor bHLH144
novel_G000184	1235	115.184	292.368	1.34384	1.14282e-07	Up	1.38274e-09	NA	NA	NA	K05605//3-hydroxyisobutyryl-CoA hydrolase [EC:3.1.2.4]	XP_004136551.1//PREDICTED: probable strigolactone esterase D14 homolog [Cucumis sativus]	NA
CsaV3_4G005900.1	2422	327.146	93.46	-1.80751	1.81617e-13	Down	7.26503e-16	NA	GO:0004252//serine-type endopeptidase activity	NA	K13199//plasminogen activator inhibitor 1 RNA-binding protein;K04733//interleukin-1 receptor-associated kinase 4 [EC:2.7.11.1];K12663//Delta(3,5)-Delta(2,4)-dienoyl-CoA isomerase [EC:5.3.3.-]	XP_004146562.1//PREDICTED: subtilisin-like protease SBT3.5 isoform X1 [Cucumis sativus]	Subtilisin-like protease
CsaV3_6G005340.1	768	11876.1	24699.7	1.05644	4.65676e-24	Up	4.5995e-27	GO:0009535//chloroplast thylakoid membrane;GO:0016021//integral component of membrane;GO:0009523//photosystem II;GO:0009522//photosystem I	GO:0016168//chlorophyll binding	GO:0009765//photosynthesis, light harvesting;GO:0018298//protein-chromophore linkage	K08917//light-harvesting complex II chlorophyll a/b binding protein 6	XP_004140973.1//PREDICTED: chlorophyll a-b binding protein CP24 10A, chloroplastic [Cucumis sativus]	Chlorophyll a-b binding protein, chloroplastic
novel_G000470	3110	1324.05	2699.32	1.02763	5.46371e-10	Up	3.77757e-12	NA	NA	NA	K20478//golgin subfamily B member 1	XP_004143133.1//PREDICTED: tropomyosin [Cucumis sativus]	NA
CsaV3_6G044930.1	1401	26.4527	58.6424	1.14853	0.0408007	Up	0.00433819	NA	GO:0016758//transferase activity, transferring hexosyl groups	GO:0008152//metabolic process	K18823//soyasaponin III rhamnosyltransferase [EC:2.4.1.273]	XP_004143546.2//PREDICTED: UDP-glycosyltransferase 91A1-like [Cucumis sativus]	UDP-glycosyltransferase 91A1-like
CsaV3_7G031720.1	1491	355.961	766.451	1.10647	2.62469e-06	Up	4.45896e-08	GO:0048046//apoplast	GO:0004190//aspartic-type endopeptidase activity	NA	K19025//AP-5 complex subunit zeta-1;K02882//large subunit ribosomal protein L18Ae;K01381//saccharopepsin [EC:3.4.23.25]	XP_004135889.2//PREDICTED: protein ASPARTIC PROTEASE IN GUARD CELL 2 [Cucumis sativus]	aspartyl protease family protein At5g10770
CsaV3_6G039370.1	400	51.7173	155.423	1.58749	9.72135e-08	Up	1.16182e-09	NA	NA	NA	NA	KGN48132.1//hypothetical protein Csa_6G444970 [Cucumis sativus]	Transmembrane protein, putative
CsaV3_2G028170.1	894	294.308	58.0798	-2.34122	3.01301e-08	Down	2.97596e-10	NA	GO:0003677//DNA binding	NA	K09422//myb proto-oncogene protein, plant	XP_004152727.1//PREDICTED: transcription factor MYB44-like [Cucumis sativus]	MYB transcription factor
CsaV3_3G032950.1	600	4.30195	16.7887	1.96443	0.0369152	Up	0.0037938	NA	NA	NA	K03239//translation initiation factor eIF-2B subunit alpha	XP_004137667.1//PREDICTED: protein LURP-one-related 8 [Cucumis sativus]	protein LURP-one-related 8
CsaV3_2G015420.1	288	9.95576	29.9195	1.58748	0.0320006	Up	0.00314965	NA	NA	GO:0009733//response to auxin	K14488//SAUR family protein	KGN61867.1//hypothetical protein Csa_2G258630 [Cucumis sativus]	Auxin-responsive protein
CsaV3_5G023360.1	714	1585.84	593.29	-1.41844	0.020126	Down	0.00172346	NA	GO:0020037//heme binding;GO:0050464//nitrate reductase (NADPH) activity;GO:0043546//molybdopterin cofactor binding;GO:0030151//molybdenum ion binding	GO:0042128//nitrate assimilation;GO:0006809//nitric oxide biosynthetic process	K10534//nitrate reductase (NAD(P)H) [EC:1.7.1.1 1.7.1.2 1.7.1.3]	NP_001267696.1//nitrate reductase [NADH]-like [Cucumis sativus]	NADH-cytochrome b5 reductase
CsaV3_7G029880.1	1743	2380.33	4791.19	1.00922	6.41309e-09	Up	5.44744e-11	NA	NA	NA	K09527//DnaJ homolog subfamily C member 7	XP_004135998.2//PREDICTED: uncharacterized protein LOC101222380 [Cucumis sativus]	Heat shock protein DnaJ with tetratricopeptide repeat
CsaV3_5G025740.1	681	2705.78	8348.5	1.62547	8.30809e-46	Up	8.20593e-50	GO:0016021//integral component of membrane;GO:0009535//chloroplast thylakoid membrane;GO:0009522//photosystem I;GO:0009523//photosystem II	GO:0016168//chlorophyll binding	GO:0018298//protein-chromophore linkage;GO:0009765//photosynthesis, light harvesting	K08907//light-harvesting complex I chlorophyll a/b binding protein 1	XP_004143800.1//PREDICTED: chlorophyll a-b binding protein 6A, chloroplastic [Cucumis sativus]	Chlorophyll a-b binding protein, chloroplastic
CsaV3_1G002910.1	2433	197.691	97.3847	-1.02148	0.00179923	Down	9.08991e-05	GO:0016021//integral component of membrane	GO:0050664//oxidoreductase activity, acting on NAD(P)H, oxygen as acceptor;GO:0005509//calcium ion binding;GO:0004601//peroxidase activity	NA	K13447//respiratory burst oxidase [EC:1.6.3.- 1.11.1.-]	XP_011648418.1//PREDICTED: respiratory burst oxidase homolog protein F-like isoform X1 [Cucumis sativus]	Respiratory burst oxidase
CsaV3_5G020300.1	1725	100.237	17.6992	-2.50167	8.33587e-05	Down	2.35062e-06	NA	GO:0016874//ligase activity	GO:0008152//metabolic process	K10526//OPC-8:0 CoA ligase 1 [EC:6.2.1.-];K00666//fatty-acyl-CoA synthase [EC:6.2.1.-]	XP_011655133.1//PREDICTED: butyrate--CoA ligase AAE11, peroxisomal-like [Cucumis sativus]	CoA ligase
novel_G000442	577	17176.4	3011.08	-2.51208	7.59948e-05	Down	2.11295e-06	NA	NA	NA	NA	KGN48336.1//hypothetical protein Csa_6G483230 [Cucumis sativus]	NA
CsaV3_1G041310.1	612	301.212	8.15776	-5.20646	0.0245024	Down	0.00223739	GO:0005634//nucleus	GO:0003677//DNA binding;GO:0003700//transcription factor activity, sequence-specific DNA binding	GO:0006351//transcription, DNA-templated	K09286//EREBP-like factor	XP_004144051.1//PREDICTED: ethylene-responsive transcription factor ERF017 [Cucumis sativus]	ethylene-responsive transcription factor ERF017-like
CsaV3_7G006010.1	1401	63.3866	161.216	1.34674	0.00201002	Up	0.000103931	NA	GO:0016758//transferase activity, transferring hexosyl groups	GO:0008152//metabolic process	K13691//pathogen-inducible salicylic acid glucosyltransferase [EC:2.4.1.-]	XP_004137037.1//PREDICTED: UDP-glycosyltransferase 74F2-like [Cucumis sativus]	Glycosyltransferase
CsaV3_1G010610.1	1311	30.7838	99.9097	1.69845	0.000134834	Up	4.0419e-06	NA	NA	NA	NA	KGN64504.1//hypothetical protein Csa_1G062300 [Cucumis sativus]	F-box protein
CsaV3_3G017200.1	1316	36.9646	102.239	1.46773	0.00530093	Up	0.000323307	GO:0005618//cell wall;GO:0005576//extracellular region	GO:0016787//hydrolase activity	GO:0071555//cell wall organization	K19882//O-palmitoleoyl-L-serine hydrolase [EC:3.1.1.98]	XP_011651157.1//PREDICTED: pectin acetylesterase 9 isoform X1 [Cucumis sativus];XP_011651159.1//PREDICTED: pectin acetylesterase 9 isoform X3 [Cucumis sativus];XP_022141038.1//pectin acetylesterase 9 [Momordica charantia]	Pectin acetylesterase
CsaV3_5G023980.1	558	72.586	14.5146	-2.32219	0.0169303	Down	0.00137748	NA	NA	NA	NA	XP_011656216.1//PREDICTED: uncharacterized protein LOC105435675 [Cucumis sativus]	DUF4228 domain-containing protein
CsaV3_5G033850.1	777	62.3975	155.052	1.31319	8.39313e-06	Up	1.65798e-07	NA	NA	NA	NA	XP_004135413.1//PREDICTED: protein MIZU-KUSSEI 1 [Cucumis sativus]	protein MIZU-KUSSEI 1
CsaV3_1G014340.1	1524	15.2707	2.35904	-2.69449	0.037548	Down	0.00388294	NA	GO:0004180//carboxypeptidase activity;GO:0008236//serine-type peptidase activity	NA	K01285//lysosomal Pro-X carboxypeptidase [EC:3.4.16.2]	XP_022152926.1//lysosomal Pro-X carboxypeptidase-like [Momordica charantia]	lysosomal Pro-X carboxypeptidase-like
CsaV3_5G001720.1	771	67.2057	19.7519	-1.76659	0.0492051	Down	0.00552826	NA	NA	NA	NA	KGN49986.1//hypothetical protein Csa_5G148570 [Cucumis sativus]	NADP-specific glutamate dehydrogenase
CsaV3_4G037250.1	1479	4104.75	1866.14	-1.13723	0.000133326	Down	3.99009e-06	NA	GO:0004096//catalase activity;GO:0046872//metal ion binding;GO:0020037//heme binding	GO:0006979//response to oxidative stress;GO:0042744//hydrogen peroxide catabolic process	K03781//catalase [EC:1.11.1.6]	XP_022132848.1//catalase isozyme 1 [Momordica charantia]	Catalase
CsaV3_2G008620.1	2667	386.85	184.33	-1.06949	9.5462e-07	Down	1.44261e-08	GO:0016021//integral component of membrane	GO:0046872//metal ion binding;GO:0019829//cation-transporting ATPase activity;GO:0000166//nucleotide binding	GO:0030001//metal ion transport	K01534//Cd2+/Zn2+-exporting ATPase [EC:3.6.3.3 3.6.3.5]	XP_011648944.1//PREDICTED: putative inactive cadmium/zinc-transporting ATPase HMA3 isoform X2 [Cucumis sativus]	Heavy metal ATPase 3
CsaV3_5G020430.1	1956	44.8796	176.65	1.97676	5.42717e-05	Up	1.45536e-06	NA	NA	NA	NA	XP_011656204.1//PREDICTED: uncharacterized protein LOC105435665 [Cucumis sativus]	Unknown protein
CsaV3_1G005070.1	909	63.5441	137.075	1.10914	0.000444426	Up	1.65708e-05	GO:0016021//integral component of membrane	NA	NA	NA	XP_004137570.1//PREDICTED: uncharacterized protein LOC101216148 [Cucumis sativus]	DUF4408 domain protein
novel_G000298	554	37.4644	1.05169e-05	-21.7644	1.59939e-06	Down	2.58285e-08	NA	NA	GO:0006869//lipid transport	NA	XP_022143278.1//non-specific lipid-transfer protein 2-like [Momordica charantia]	NA
CsaV3_1G009850.1	876	160.03	45.5706	-1.81216	4.90404e-07	Down	7.07185e-09	GO:0016021//integral component of membrane;GO:0005886//plasma membrane	NA	GO:0008643//carbohydrate transport	K15382//solute carrier family 50 (sugar transporter)	XP_004145146.2//PREDICTED: bidirectional sugar transporter SWEET12-like [Cucumis sativus]	Bidirectional sugar transporter SWEET
CsaV3_4G009240.1	1704	1389.05	3861.14	1.47493	1.08366e-09	Up	7.97397e-12	GO:0016021//integral component of membrane	GO:0050660//flavin adenine dinucleotide binding;GO:0016614//oxidoreductase activity, acting on CH-OH group of donors	GO:0008202//steroid metabolic process	K09828//Delta24-sterol reductase [EC:1.3.1.72 1.3.1.-]	XP_010112301.1//Delta(24)-sterol reductase [Morus notabilis]	delta(24)-sterol reductase-like
CsaV3_7G000620.1	342	19.0766	72.2542	1.92128	0.000195656	Up	6.30963e-06	NA	NA	GO:0009733//response to auxin	K14488//SAUR family protein	XP_004144905.2//PREDICTED: auxin-induced protein X10A-like [Cucumis sativus]	Auxin-responsive protein
CsaV3_6G049430.1	537	43.0344	144.694	1.74944	7.04737e-09	Up	6.02101e-11	GO:0016021//integral component of membrane	NA	NA	NA	XP_004134744.2//PREDICTED: uncharacterized protein LOC101214369 [Cucumis sativus]	Transmembrane protein, putative (DUF1218)
CsaV3_3G005950.1	795	1908.81	5900.47	1.62815	1.72636e-40	Up	4.26283e-44	GO:0016021//integral component of membrane;GO:0009535//chloroplast thylakoid membrane;GO:0009522//photosystem I;GO:0009523//photosystem II	GO:0016168//chlorophyll binding	GO:0018298//protein-chromophore linkage;GO:0009765//photosynthesis, light harvesting	K08914//light-harvesting complex II chlorophyll a/b binding protein 3	XP_004149296.1//PREDICTED: chlorophyll a-b binding protein 13, chloroplastic [Cucumis sativus]	Chlorophyll a-b binding protein, chloroplastic
CsaV3_3G034590.1	585	82.8488	40.5259	-1.03164	0.0371123	Down	0.00382138	NA	NA	NA	NA	KGN58840.1//hypothetical protein Csa_3G733940 [Cucumis sativus]	Legume-specific protein
CsaV3_5G036600.1	957	193.321	422.708	1.12866	1.51345e-05	Up	3.28118e-07	NA	GO:0005509//calcium ion binding;GO:0005544//calcium-dependent phospholipid binding	NA	K17099//annexin A13	XP_004142407.1//PREDICTED: annexin D4 [Cucumis sativus]	Annexin
CsaV3_5G005890.1	603	16.9572	0.667521	-4.66695	0.00881116	Down	0.00060441	GO:0005634//nucleus	GO:0003700//transcription factor activity, sequence-specific DNA binding;GO:0003677//DNA binding	GO:0006351//transcription, DNA-templated	K09286//EREBP-like factor	XP_004143704.1//PREDICTED: dehydration-responsive element-binding protein 1B-like [Cucumis sativus]	dehydration-responsive element-binding protein 1D-like
CsaV3_6G006120.1	534	82.5865	32.2776	-1.35537	0.00345482	Down	0.000195356	NA	GO:0005509//calcium ion binding	NA	K13448//calcium-binding protein CML	XP_004153117.1//PREDICTED: calmodulin-beta-like [Cucumis sativus]	calmodulin-like protein 7
CsaV3_3G019930.1	1277	289.084	117.171	-1.30288	1.53112e-08	Down	1.43667e-10	NA	GO:0005509//calcium ion binding	NA	K06268//serine/threonine-protein phosphatase 2B regulatory subunit	XP_008466818.1//PREDICTED: calcineurin B-like protein 4 isoform X1 [Cucumis melo];XP_004146220.1//PREDICTED: calcineurin B-like protein 4 [Cucumis sativus]	Calcineurin B-like protein
CsaV3_6G037520.1	1683	179.267	81.4709	-1.13775	0.00245976	Down	0.000130708	NA	GO:0016758//transferase activity, transferring hexosyl groups	GO:0008152//metabolic process	K13691//pathogen-inducible salicylic acid glucosyltransferase [EC:2.4.1.-]	XP_004140239.2//PREDICTED: UDP-glycosyltransferase 74E2-like [Cucumis sativus]	Glycosyltransferase
CsaV3_6G044640.1	1956	686.635	266.27	-1.36665	1.3419e-05	Down	2.84298e-07	GO:0005829//cytosol	GO:0004612//phosphoenolpyruvate carboxykinase (ATP) activity;GO:0005524//ATP binding;GO:0016301//kinase activity	GO:0006094//gluconeogenesis	K01610//phosphoenolpyruvate carboxykinase (ATP) [EC:4.1.1.49]	XP_008440491.1//PREDICTED: phosphoenolpyruvate carboxykinase [ATP]-like [Cucumis melo]	Phosphoenolpyruvate carboxykinase (ATP)
CsaV3_6G021760.1	202	26.302	70.7831	1.42823	0.0011034	Up	5.09495e-05	NA	NA	NA	K01051//pectinesterase [EC:3.1.1.11]	KGN47315.1//hypothetical protein Csa_6G293180 [Cucumis sativus]	Voltage-dependent T-type calcium channel subunit alpha-1I (Ca(V)3.3) like
CsaV3_1G032850.1	2411	138.81	291.701	1.07137	1.0945e-05	Up	2.22695e-07	GO:0005634//nucleus	GO:0035312//5'-3' exodeoxyribonuclease activity;GO:0003677//DNA binding	GO:0006281//DNA repair	K10746//exonuclease 1 [EC:3.1.-.-]	XP_011657503.1//PREDICTED: exonuclease 1 [Cucumis sativus]	exonuclease 1
CsaV3_4G001690.1	1526	60.6933	619.052	3.35045	2.43284e-44	Up	3.60438e-48	GO:0016021//integral component of membrane	GO:0016717//oxidoreductase activity, acting on paired donors, with oxidation of a pair of donors resulting in the reduction of molecular oxygen to two molecules of water	GO:0006633//fatty acid biosynthetic process;GO:0006629//lipid metabolic process	K20416//palmitoyl-[glycerolipid] 7-desaturase [EC:1.14.19.42]	XP_011652982.1//PREDICTED: palmitoyl-monogalactosyldiacylglycerol delta-7 desaturase, chloroplastic-like [Cucumis sativus];XP_011652981.1//PREDICTED: delta-9 acyl-lipid desaturase 1-like [Cucumis sativus]	Delta-9 fatty acid desaturase
CsaV3_2G034190.1	684	16.824	45.9118	1.44834	0.00948295	Up	0.000661732	NA	NA	NA	NA	XP_004138611.1//PREDICTED: uncharacterized protein LOC101209518 [Cucumis sativus]	F-box domain containing protein
CsaV3_2G003140.1	525	29.6415	10.7187	-1.46749	0.0388746	Down	0.00406428	NA	GO:0043531//ADP binding	GO:0006952//defense response	K15078//structure-specific endonuclease subunit SLX1 [EC:3.6.1.-];K19613//leucine-rich repeat protein SHOC2	KGN60707.1//hypothetical protein Csa_2G008000 [Cucumis sativus]	disease resistance protein RGA2-like
CsaV3_3G023420.1	2571	2281.83	6817.64	1.57908	3.58028e-18	Up	6.8957e-21	NA	GO:0016788//hydrolase activity, acting on ester bonds	NA	K00469//inositol oxygenase [EC:1.13.99.1]	XP_004302841.1//PREDICTED: GDSL esterase/lipase APG [Fragaria vesca subsp. vesca];XP_022148167.1//GDSL esterase/lipase APG-like isoform X1 [Momordica charantia]	GDSL esterase/lipase
CsaV3_4G006090.1	1470	90.7439	14.696	-2.62638	0.000856208	Down	3.74213e-05	NA	GO:0003824//catalytic activity;GO:0030170//pyridoxal phosphate binding	GO:0009058//biosynthetic process	K20772//1-aminocyclopropane-1-carboxylate synthase 1/2/6 [EC:4.4.1.14]	KGN53353.1//hypothetical protein Csa_4G049610 [Cucumis sativus]	1-aminocyclopropane-1-carboxylate synthase
CsaV3_2G015510.1	294	2.67099	21.3105	2.99612	0.00714465	Up	0.00046716	NA	NA	GO:0009733//response to auxin	K14488//SAUR family protein	KGN61876.1//hypothetical protein Csa_2G258720 [Cucumis sativus]	auxin-responsive protein SAUR24-like
CsaV3_5G002100.1	492	325.658	71.8921	-2.17945	8.43966e-09	Down	7.37725e-11	GO:0016021//integral component of membrane	GO:0000166//nucleotide binding;GO:0005509//calcium ion binding;GO:0046872//metal ion binding;GO:0019829//cation-transporting ATPase activity	GO:0030001//metal ion transport	K10839//UV excision repair protein RAD23	XP_005839925.1//hypothetical protein GUITHDRAFT_133350 [Guillardia theta CCMP2712]	Unknown protein
CsaV3_1G036000.1	2161	15.5697	78.8363	2.34012	5.7485e-06	Up	1.06459e-07	NA	GO:0004553//hydrolase activity, hydrolyzing O-glycosyl compounds	GO:0005975//carbohydrate metabolic process	K05349//beta-glucosidase [EC:3.2.1.21]	XP_004150629.2//PREDICTED: lysosomal beta glucosidase isoform X5 [Cucumis sativus];XP_011658498.1//PREDICTED: lysosomal beta glucosidase isoform X2 [Cucumis sativus]	Beta-glucosidase
CsaV3_6G013800.1	804	22059.3	53830.5	1.28704	1.12867e-23	Up	1.22626e-26	GO:0009522//photosystem I;GO:0009523//photosystem II;GO:0016021//integral component of membrane;GO:0009535//chloroplast thylakoid membrane	GO:0016168//chlorophyll binding	GO:0018298//protein-chromophore linkage;GO:0009765//photosynthesis, light harvesting	K08912//light-harvesting complex II chlorophyll a/b binding protein 1	XP_004145734.1//PREDICTED: chlorophyll a-b binding protein of LHCII type 1-like [Cucumis sativus]	Chlorophyll a-b binding protein, chloroplastic
CsaV3_1G005530.1	276	74.7302	35.2945	-1.08225	0.0147407	Down	0.00114073	NA	NA	NA	NA	XP_011649815.1//PREDICTED: uncharacterized protein LOC101218201 [Cucumis sativus]	Transmembrane protein
CsaV3_2G015450.1	288	1.66836	12.1925	2.86949	0.0488783	Up	0.00547464	NA	NA	GO:0009733//response to auxin	K14488//SAUR family protein	XP_011649269.1//PREDICTED: auxin-induced protein 15A-like [Cucumis sativus]	auxin-responsive protein SAUR21-like
CsaV3_3G022290.1	738	69.9138	5.6713	-3.62382	4.40137e-05	Down	1.14767e-06	NA	GO:0003677//DNA binding	NA	K09422//myb proto-oncogene protein, plant	XP_004151985.1//PREDICTED: myb-related protein Myb4-like [Cucumis sativus]	Myb-related transcription factor
CsaV3_3G036620.1	1014	70.444	0.184211	-8.57898	4.44124e-10	Down	3.00484e-12	GO:0016021//integral component of membrane	NA	NA	K11548//kinetochore protein Nuf2;K10406//kinesin family member C2/C3;K10398//kinesin family member 11	XP_004138000.1//PREDICTED: interaptin [Cucumis sativus]	Protein chup1, chloroplastic
CsaV3_6G048480.1	447	1076.2	6616.9	2.6202	4.63951e-40	Up	1.37474e-43	NA	NA	NA	K11323//histone arginine demethylase JMJD6 [EC:1.14.11.-];K13095//splicing factor 1	KGN65874.1//hypothetical protein Csa_1G535290 [Cucumis sativus]	Unknown protein
CsaV3_5G023170.1	1353	72.3877	150.331	1.05432	0.000901861	Up	3.97284e-05	GO:0005886//plasma membrane;GO:0016021//integral component of membrane	GO:0015171//amino acid transmembrane transporter activity	GO:0003333//amino acid transmembrane transport	K13946//auxin influx carrier (AUX1 LAX family)	XP_004140386.1//PREDICTED: auxin transporter-like protein 3 [Cucumis sativus]	Auxin transporter-like protein
CsaV3_4G027080.1	1008	240.393	95.5915	-1.33044	3.28229e-08	Down	3.27435e-10	NA	GO:0003677//DNA binding	NA	K15174//RNA polymerase II-associated factor 1	XP_011653718.1//PREDICTED: transcription repressor OFP1 [Cucumis sativus]	transcription repressor OFP1
CsaV3_5G033150.1	1377	545.449	219.328	-1.31435	2.87019e-07	Down	3.9405e-09	NA	GO:0016758//transferase activity, transferring hexosyl groups	GO:0008152//metabolic process	K12938//anthocyanidin 5,3-O-glucosyltransferase [EC:2.4.1.-];K13263//isoflavone 7-O-glucosyltransferase [EC:2.4.1.170];K12356//coniferyl-alcohol glucosyltransferase [EC:2.4.1.111];K08237//hydroquinone glucosyltransferase [EC:2.4.1.218]	XP_004135442.1//PREDICTED: anthocyanidin 5,3-O-glucosyltransferase-like [Cucumis sativus]	Glycosyltransferase
CsaV3_1G042600.1	1712	113.966	54.9095	-1.05348	0.00482728	Down	0.000289651	NA	GO:0008168//methyltransferase activity	NA	K10277//lysine-specific demethylase 8 [EC:1.14.11.27]	XP_011660118.1//PREDICTED: putative lysine-specific demethylase JMJD5 isoform X1 [Cucumis sativus];XP_011660120.1//PREDICTED: putative lysine-specific demethylase JMJD5 isoform X3 [Cucumis sativus]	Lysine-specific demethylase 8
CsaV3_1G029490.1	1455	32.3803	71.7429	1.14772	0.00725471	Up	0.000476416	GO:0016021//integral component of membrane	NA	NA	K19041//E3 ubiquitin-protein ligase RNF38/44 [EC:2.3.2.27]	KGN65280.1//hypothetical protein Csa_1G294600 [Cucumis sativus]	RING-H2 finger protein ATL13
CsaV3_2G015000.1	273	1.6387	22.8915	3.80419	0.00131691	Up	6.2794e-05	NA	NA	NA	NA	XP_011649242.1//PREDICTED: uncharacterized protein LOC105434604 [Cucumis sativus]	Aspartate carbamoyltransferase
