# Supplementary material for: Plant buffering against the high-light stress-induced accumulation of CsGA2ox8 transcripts via alternative splicing to finely tune gibberellin levels and maintain hypocotyl elongation
Source: Hortic Res. 2021 Jan 1;8:2. doi: 10.1038/s41438-020-00430-w (PMC7775442; doi:10.1038/s41438-020-00430-w)
Supplement: Supplementary file 2 — Supplementary Table S2 [file 41438_2020_430_MOESM2_ESM.xlsx]

## Sheet: X1-VS-X2.GO2gene
Ontology	Class	Numbers_of_A3SS	Genes_of_A3SS	Numbers_of_A5SS	Genes_of_A5SS	Numbers_of_MXE	Genes_of_MXE	Numbers_of_RI	Genes_of_RI	Numbers_of_SE	Genes_of_SE
biological_process	biological regulation	1	CsaV3_3G011620.1	1	CsaV3_5G033770.1	0	-	3	CsaV3_7G028340.1;CsaV3_2G030510.1;CsaV3_6G012740.1	0	-
biological_process	cellular component organization or biogenesis	0	-	0	-	0	-	2	CsaV3_3G005450.1;CsaV3_UNG200520.1	0	-
biological_process	cellular process	2	CsaV3_3G011620.1;CsaV3_4G000020.1	1	CsaV3_5G033770.1	0	-	7	CsaV3_7G028340.1;CsaV3_2G030510.1;CsaV3_6G012740.1;CsaV3_3G005450.1;CsaV3_UNG200520.1;CsaV3_4G030910.1;CsaV3_1G011850.1	0	-
biological_process	metabolic process	2	CsaV3_3G011620.1;CsaV3_4G000020.1	2	CsaV3_6G045050.1;CsaV3_5G033770.1	0	-	6	CsaV3_2G030510.1;CsaV3_6G012740.1;CsaV3_3G005450.1;CsaV3_UNG200520.1;CsaV3_4G030910.1;CsaV3_1G011850.1	1	CsaV3_6G014920.1
biological_process	regulation of biological process	1	CsaV3_3G011620.1	1	CsaV3_5G033770.1	0	-	3	CsaV3_7G028340.1;CsaV3_2G030510.1;CsaV3_6G012740.1	0	-
biological_process	reproduction	0	-	0	-	0	-	1	CsaV3_UNG200520.1	0	-
biological_process	reproductive process	0	-	0	-	0	-	1	CsaV3_UNG200520.1	0	-
biological_process	response to stimulus	1	CsaV3_3G011620.1	1	CsaV3_5G033770.1	0	-	3	CsaV3_7G028340.1;CsaV3_UNG200520.1;CsaV3_2G030510.1	0	-
biological_process	signaling	1	CsaV3_3G011620.1	1	CsaV3_5G033770.1	0	-	2	CsaV3_7G028340.1;CsaV3_2G030510.1	0	-
cellular_component	cell	2	CsaV3_4G000020.1;CsaV3_3G011620.1	1	CsaV3_5G033770.1	0	-	4	CsaV3_UNG200520.1;CsaV3_2G030510.1;CsaV3_6G012740.1;CsaV3_3G005450.1	0	-
cellular_component	cell part	2	CsaV3_4G000020.1;CsaV3_3G011620.1	1	CsaV3_5G033770.1	0	-	4	CsaV3_UNG200520.1;CsaV3_2G030510.1;CsaV3_6G012740.1;CsaV3_3G005450.1	0	-
cellular_component	membrane	2	CsaV3_1G046520.1;CsaV3_6G040970.1	3	CsaV3_5G033770.1;CsaV3_7G031530.1;CsaV3_6G045050.1	0	-	5	CsaV3_4G030910.1;CsaV3_4G008250.1;CsaV3_1G036370.1;CsaV3_3G005450.1;CsaV3_1G032560.1	0	-
cellular_component	membrane part	2	CsaV3_1G046520.1;CsaV3_6G040970.1	3	CsaV3_5G033770.1;CsaV3_7G031530.1;CsaV3_6G045050.1	0	-	5	CsaV3_4G030910.1;CsaV3_4G008250.1;CsaV3_1G036370.1;CsaV3_3G005450.1;CsaV3_1G032560.1	0	-
cellular_component	membrane-enclosed lumen	0	-	0	-	0	-	1	CsaV3_UNG200520.1	0	-
cellular_component	organelle	1	CsaV3_3G011620.1	0	-	0	-	4	CsaV3_UNG200520.1;CsaV3_2G030510.1;CsaV3_6G012740.1;CsaV3_3G005450.1	0	-
cellular_component	organelle part	0	-	0	-	0	-	2	CsaV3_UNG200520.1;CsaV3_3G005450.1	0	-
molecular_function	binding	1	CsaV3_4G000020.1	2	CsaV3_5G033770.1;CsaV3_6G039760.1	0	-	9	CsaV3_1G011850.1;CsaV3_UNG200520.1;CsaV3_2G004330.1;CsaV3_7G006690.1;CsaV3_5G010180.1;CsaV3_1G011060.1;CsaV3_3G028610.1;CsaV3_3G027360.1;CsaV3_6G012740.1	0	-
molecular_function	catalytic activity	2	CsaV3_6G040970.1;CsaV3_4G000020.1	3	CsaV3_6G045050.1;CsaV3_5G033770.1;CsaV3_1G004080.1	0	-	12	CsaV3_UNG200520.1;CsaV3_1G011850.1;CsaV3_6G006170.1;CsaV3_5G037850.1;CsaV3_4G030910.1;CsaV3_2G004730.1;CsaV3_1G011060.1;CsaV3_2G004330.1;CsaV3_7G006690.1;CsaV3_5G010180.1;CsaV3_6G047360.1;CsaV3_3G005450.1	1	CsaV3_6G014920.1
molecular_function	molecular transducer activity	0	-	1	CsaV3_5G033770.1	0	-	0	-	0	-
molecular_function	signal transducer activity	0	-	1	CsaV3_5G033770.1	0	-	0	-	0	-
molecular_function	transporter activity	1	CsaV3_1G046520.1	0	-	0	-	1	CsaV3_1G036370.1	0	-
