# Supplementary material for: Plant buffering against the high-light stress-induced accumulation of CsGA2ox8 transcripts via alternative splicing to finely tune gibberellin levels and maintain hypocotyl elongation
Source: Hortic Res. 2021 Jan 1;8:2. doi: 10.1038/s41438-020-00430-w (PMC7775442; doi:10.1038/s41438-020-00430-w)
Supplement: Supplementary file 3 — Supplementary Table S3 [file 41438_2020_430_MOESM3_ESM.xlsx]

## Sheet: Sheet1
Primer	Sequence 5'-3'	Used for
P1	ATGACGCACACTCTAAAACACC	Amplify CDS of CsGA2ox8.1 and CsGA2ox8.2
P2	TCATAAGACAAACCTAGGCAAAC
P3	TCTAGAATGACGCACACTCTAAAACACC	CsGA2ox8.1 and CsGA2ox8.2 overexpression constructs
P4	CCCGGGTCATAAGACAAACCTAGGCAAAC
P5	GACGCACACTCTAAAACACC	qRT-PCR of CsGA2ox8
P6	AATCAACCAGCGGAAGATCC
P7	GCCGTTTGAGCGTAAGAGTA	Identify transgenic plants
P8	TAGCTTCTGTGCTAACCTTG
P9	ACCTTGCTGGACGTGACCTTACTGAT	Expression of ACTIN 2
P10	GTTGTCTCGTGGATTCCAGCAGCTT
P11	ACGCTGTTGGTGGTGGTAC	Expression of α-TUBULIN (TUA)
P12	GAGAGGGGTAAACAGTGAATC
